# Supplementary material for: Examining the Gap between Science and Public Opinion about Genetically Modified Food and Global Warming
Source: PLoS One. 2016 Nov 9;11(11):e0166140. doi: 10.1371/journal.pone.0166140 (PMC5102371; doi:10.1371/journal.pone.0166140)
Supplement: S2 File — (CSV) [file pone.0166140.s002.csv]

V1	V2	V3	V4	V5	V6	V7	V8	V9	V10	ID	gc	term	Q1	Q44	Q45_1	Q47	Q48	Q49	Q2	Q3	Q4	Q5	Q6	Q7	Q8	Q9	Q10	Q12	Q13	Q11_1	Q11_2	Q11_3	Q11_4	Q14	Q15	Q16_1	Q16_2	Q16_3	Q16_4	Q16_5	Q17	Q18	Q19	Q20	Q21	Q22	Q23	Q24	Q25
R_5haiXGgpzmb2JKt	Default Response Set	Anonymous			98.93.218.79	0	24APR13:18:12:00	24APR13:18:17:00	1	d7a7888e333ef66c6d1b1caaf6fc8485	1		1	1	3	2	2	1	4	5	3	4	4	2	1	1	2	1	1	34.317	34.317	34.319	1	4	4	5	4	4	5	4	4	1	3	4	1	2	1	1	2
R_7WGB44SCtxH3Hff	Default Response Set	Anonymous			184.90.247.195	0	24APR13:18:13:00	24APR13:18:19:00	1	5a4d9fc05161ff6558e57eb5d71e70f9	1		1	1	12	2	2	2	3	4	2	2	3	4	2	1	1	1	1	31.708	31.708	31.71	1	4	3	4	3	3	3	4	3	2	4	2	3	2	1	1	2
R_6YG5FwR4C2eeB3n	Default Response Set	Anonymous			99.12.150.78	0	24APR13:18:13:00	24APR13:18:20:00	1	7122760570097f4493c61c05010ef450	1		1	1	1	1	1	7	3	3	3	3	3	3	1	2	1	1	1	67.948	67.948	67.953	1	4	5	4	4	2	2	2	4	4	4	2	2	2	2	1	2
R_56B1an8VH7pVrLv	Default Response Set	Anonymous			146.74.94.77	0	24APR13:18:13:00	24APR13:18:20:00	1	2f25fc8142c3f9b345f5ad838321c3d5	1		1	1	1	2	2	5	3	3	3	3	3	3	2	2	2	1	1	37.353	37.353	37.354	1	4	3	4	4	2	2	2	4	4	4	1	2	2	1	2	2
R_bmcLyVKNoOU1Qzj	Default Response Set	Anonymous			50.121.147.99	0	24APR13:18:13:00	24APR13:18:20:00	1	69b1ebfa425341d5b06655cc33a8749e	1		1	1	16	1	1	6	4	4	4	2	2	2	2	1	2	1	1	33.765	33.765	33.771	1	2	4	4	4	5	4	4	4	2	4	2	4	2	1	1	2
R_40yiYwHoS9KPgSp	Default Response Set	Anonymous			205.237.170.19	0	24APR13:18:16:00	24APR13:18:21:00	1	8c2d90c9f0142162bbc7de2c6c6357f2	1		1	1	5	1	2	1	3	3	3	2	2	1	2	2	1	1	1	46.61	46.61	46.611	1	4	4	4	4	2	2	1	4	3	3	2	4	2	2	2	1
R_8AoybxUEKlo4wXb	Default Response Set	Anonymous			71.80.21.251	0	24APR13:18:14:00	24APR13:18:21:00	1	fe950c6daf19a5daea157f5927b4d45a	1		1	2	25	2	2	1	3	3	3	3	3	3	2	2	1	1	1	32.508	32.508	32.511	1	4	4	4	4	4	4	4	4	5	5	3	2	2	1	1	2
R_0wEJxTwXwjB1lOZ	Default Response Set	Anonymous			68.224.238.249	0	24APR13:18:14:00	24APR13:18:22:00	1	1adaf2955c0a7c52bebe31a21d53ee8e	1		1	2	46	1	1	8	4	4	4	2	2	1	2	2	2	1	1	31.704	31.704	31.706	1	4	3	4	4	2	1	1	2	2	4	2	4	2	1	2	2
R_eUHUIwiKYw7v42h	Default Response Set	Anonymous			138.86.167.77	0	24APR13:18:14:00	24APR13:18:22:00	1	bb8d4367cb50afed7e13e4c33eae70be	1		1	1	2	2	2	3	5	4	5	1	1	2	2	2	2	1	1	33.922	33.922	33.923	1	5	5	5	4	1	1	1	4	4	4	3	5	1	1	2	2
R_20hgN0XIyOQA7Q1	Default Response Set	Anonymous			71.239.160.101	0	24APR13:18:14:00	24APR13:18:22:00	1	c5ffb9a05200a61f7e3a3d88fd9daea1	1		1	1	29	1	1	7	3	3	3	3	3	1	2	2	2	1	1	38.439	40.554	40.555	2	4	4	4	4	3	3	1	3	3	3	3	4	1	1	2	2
R_5A2telBy1Vafe2p	Default Response Set	Anonymous			131.193.224.99	0	24APR13:18:17:00	24APR13:18:22:00	1	c64306caf016fc484395a68ac4b1219b	1		1	1	2	1	2	2	3	3	2	3	3	3	1	2	2	1	1	44.16	44.16	44.162	1	3	2	3	3	3	3	3	3	4	3	3	3	2	1	1	1
R_cMTEDyutTyXRxmR	Default Response Set	Anonymous			76.124.73.163	0	24APR13:18:15:00	24APR13:18:23:00	1	42f99f35a3a5ee6acecdae63ea350720	1		1	1	17	1	1	5	3	3	3	4	3	2	2	1	1	1	1	32.655	32.655	32.676	1	3	2	3	3	4	4	3	5	5	5	1	4	1	1	1	1
R_5737uk10yVmd3ff	Default Response Set	Anonymous			96.26.206.152	0	24APR13:18:15:00	24APR13:18:23:00	1	7ab0474484afe1d61e0031dc5c073429	1		1	1	34	1	1	2	2	2	2	4	3	4	1	2	2	1	1	2.295	34.265	34.278	2	3	3	2	2	3	3	4	3	3	3	3	4	2	1	2	1
R_3gzfxWYpExbT1Ih	Default Response Set	Anonymous			209.6.14.154	0	24APR13:18:14:00	24APR13:18:23:00	1	64b11933fb82419970cda75461a9735b	1		1	2	13	1	1	2	3	3	3	4	1	3	1	1	1	1	1	37.038	37.038	37.134	1	4	2	2	2	4	3	3	1	1	2	3	4	3	1	1	2
R_2beeAZslRLSK017	Default Response Set	Anonymous			24.214.243.205	0	24APR13:18:15:00	24APR13:18:23:00	1	557a6f8c88fd4176f58a202e69f241ab	1		1	2	17	1	1	3	1	1	4	4	4	5	1	1	2	1	1	50.954	50.954	50.961	1	2	1	1	1	4	4	5	4	4	4	2	4	1	1	1	1
R_3aPVmPCC2RIjcR7	Default Response Set	Anonymous			71.198.107.42	0	24APR13:18:13:00	24APR13:18:23:00	1	0c8fb686969fb454591b6d318c85d84a	1		1	1	9	2	2	4	3	3	3	4	2	3	2	2	2	1	1	38.734	40.662	40.667	2	4	4	4	4	3	2	3	4	4	3	3	2	4	1	2	2
R_9owpZMcMfMUxDGl	Default Response Set	Anonymous			72.213.166.83	0	24APR13:18:16:00	24APR13:18:23:00	1	9fd88ffca06c26d3767eed49274696c5	1		1	1	37	2	2	4	4	4	3	3	3	3	2	2	1	1	1	39.741	39.741	39.743	1	4	4	4	4	2	2	3	3	2	2	3	4	3	1	2	2
R_6VTmJfBZkcE8mah	Default Response Set	Anonymous			208.102.110.45	0	24APR13:18:13:00	24APR13:18:23:00	1	3eafa760bb6c37d6291f8e2318c38e3d	1		1	1	17	1	2	4	3	3	3	3	4	3	2	2	1	1	1	37.168	37.168	37.189	1	4	4	4	4	2	2	2	4	4	3	2	4	2	2	1	1
R_0O5cXlKkUbBZmYJ	Default Response Set	Anonymous			63.246.170.252	0	24APR13:18:13:00	24APR13:18:23:00	1	902f7d1b48481a71da5eed2d25d3a8d1	1		1	1	45	1	1	4	3	3	4	2	2	2	2	2	2	1	1	49.167	49.167	49.179	1	4	3	3	3	3	3	3	4	4	4	2	2	1	1	2	2
R_3q25e5UKHqZLMz3	Default Response Set	Anonymous			96.243.100.234	0	24APR13:18:16:00	24APR13:18:23:00	1	aa91ce3c57c40e7a2af07fa73441b572	1		1	1	22	1	2	7	3	3	4	3	3	4	2	2	1	1	1	31.88	31.88	31.89	1	4	4	3	3	3	3	4	4	4	4	2	3	2	1	2	1
R_ahIUO3nQSWCKEpT	Default Response Set	Anonymous			204.111.68.195	0	24APR13:18:14:00	24APR13:18:23:00	1	6a0f9643190b4b361bf8154a045db4d9	1		1	2	19	1	1	2	5	5	5	1	1	1	2	2	2	1	1	42.267	42.267	42.268	1	5	3	5	5	1	1	1	1	1	1	4	5	2	2	2	2
R_8pI9qf88gc0qAjX	Default Response Set	Anonymous			98.237.14.27	0	24APR13:18:14:00	24APR13:18:23:00	1	f11093723920d7736f08786a554851a6	1		1	2	44	1	1	6	4	4	4	3	2	1	2	2	2	1	1	45.261	45.261	45.317	1	5	4	4	4	2	2	1	4	4	4	2	3	1	2	2	2
R_ezVpgaRB4Rlb6Wp	Default Response Set	Anonymous			64.134.164.190	0	24APR13:18:17:00	24APR13:18:23:00	1	cd4ead46fc1c81c57d6f65bd9995cb95	1		1	1	36	2	2	4	2	3	4	3	3	3	2	2	2	1	1	17.487	32.854	32.857	4	3	3	3	3	3	2	3	5	5	4	4	3	2	1	1	1
R_0weDSN5qc0QUhlX	Default Response Set	Anonymous			173.74.121.216	0	24APR13:18:17:00	24APR13:18:23:00	1	0d4ef57fcf3edb044674bad77c562e4f	1		1	1	25	1	2	4	4	4	5	2	1	1	2	2	2	1	1	31.843	31.843	31.849	1	4	5	5	5	1	1	1	1	1	5	5	5	5	1	2	2
R_6VDH3G1MJu0c63z	Default Response Set	Anonymous			72.23.102.166	0	24APR13:18:17:00	24APR13:18:23:00	1	de47997ef036a1804ca31ad7a04125fa	1		1	2	29	1	1	4	3	3	3	3	3	3	1	2	1	1	1	38.052	38.052	38.062	1	4	3	3	3	3	3	3	4	4	4	3	3	3	1	1	1
R_bCM6meNw88ji61v	Default Response Set	Anonymous			71.113.225.79	0	24APR13:18:16:00	24APR13:18:23:00	1	26c274e891eae60b4888a4b10960eb0f	1		1	1	7	2	2	3	4	4	3	3	4	3	1	2	2	1	1	13.227	33.211	33.212	11	4	4	4	4	3	4	5	4	5	4	3	4	3	1	1	2
R_4YhJkv2SRxTYn8p	Default Response Set	Anonymous			71.211.190.38	0	24APR13:18:16:00	24APR13:18:24:00	1	20c15c25d9f824444c377630d56bf16e	1		1	1	36	1	1	7	4	4	3	3	3	2	2	2	2	1	1	39.275	39.275	39.276	1	3	3	4	4	3	2	1	3	3	3	3	4	2	2	2	2
R_5hhQdeiBd5o2JV3	Default Response Set	Anonymous			174.101.238.16	0	24APR13:18:13:00	24APR13:18:24:00	1	4f39adc19b6d9f62ae97aa780b65108a	1		1	1	27	1	2	4	3	3	3	3	3	3	2	2	2	1	1	34.471	34.471	34.479	1	4	5	4	4	2	2	2	3	3	3	3	3	3	1	2	2
R_erscmALZhk4fF1H	Default Response Set	Anonymous			74.60.5.193	0	24APR13:18:13:00	24APR13:18:24:00	1	2b152f33b52840c28adf275590056351	1		1	1	14	1	2	5	1	1	1	3	3	3	2	2	2	1	1	38.582	38.582	38.582	1	5	3	1	1	1	1	1	1	1	1	1	5	5	1	2	1
R_bqiRIcmCyz3Pip7	Default Response Set	Anonymous			74.99.88.178	0	24APR13:18:18:00	24APR13:18:24:00	1	a6a1aab73b8b9f2bdd7413de5c964f9e	1		1	2	15	1	1	3	2	2	4	4	4	3	2	1	2	1	1	32.976	32.976	32.977	1	4	4	4	4	3	3	3	3	3	4	3	4	2	1	2	2
R_0INse7K9YPYmwCN	Default Response Set	Anonymous			72.86.176.113	0	24APR13:18:14:00	24APR13:18:24:00	1	8fcf7b3802b12420afa2a26f0ed9f0c7	1		1	2	37	1	1	2	3	3	3	4	2	5	2	2	2	1	1	45.211	45.211	45.215	1	4	4	4	4	2	2	5	2	2	3	3	4	1	1	2	2
R_0ln8nUG73JiUdIV	Default Response Set	Anonymous			72.200.90.232	0	24APR13:18:14:00	24APR13:18:24:00	1	173af5c13c4ef205447e9b20b1285599	1		1	2	13	1	1	3	2	2	3	4	2	4	2	2	2	1	1	35.443	35.443	35.444	1	4	3	2	2	4	2	4	5	5	4	1	2	1	1	1	2
R_9KY48GsMrTkneeh	Default Response Set	Anonymous			174.62.70.105	0	24APR13:18:16:00	24APR13:18:24:00	1	7fa4bd4ca42dfc82fa7432cffd483b38	1		1	2	35	1	2	3	2	2	3	3	3	2	2	1	2	1	1	31.38	31.38	31.388	1	5	4	4	4	2	2	1	5	5	5	2	1	1	1	1	1
R_dgHYkYCd4w8UJxz	Default Response Set	Anonymous			75.172.20.70	0	24APR13:18:13:00	24APR13:18:24:00	1	d211d116178fe9d297c1fae6c9551c83	1		1	1	23	1	2	3	4	4	4	1	1	2	2	2	1	1	1	37.343	37.343	37.376	1	4	4	5	5	1	1	1	4	4	4	3	4	3	1	1	1
R_0qWf2ZKgEZlHB0F	Default Response Set	Anonymous			68.45.250.66	0	24APR13:18:17:00	24APR13:18:24:00	1	8fd1bbe35d820723b71ed3a6166edd3b	1		1	2	13	1	1	3	1	1	2	5	5	5	1	1	1	1	1	22.539	37.672	37.683	2	4	2	1	1	5	5	5	4	4	4	2	5	2	1	1	1
R_6KXnfWtu2InKl37	Default Response Set	Anonymous			173.89.17.186	0	24APR13:18:14:00	24APR13:18:24:00	1	f5d4f1127c45dfc1d6cc39ab70164697	1		1	1	11	1	2	5	4	4	3	3	3	3	2	2	1	1	1	39.632	39.632	39.633	1	5	5	5	5	1	1	1	4	3	3	3	4	1	1	2	2
R_ezLCOq1DMe6GfkN	Default Response Set	Anonymous			68.112.237.10	0	24APR13:18:14:00	24APR13:18:24:00	1	65e079fcff5e52922c2df256b999c750	1		1	1	22	1	2	4	2	2	3	4	4	4	2	2	2	1	1	0	0	36.033	0	5	3	2	2	4	4	4	4	4	4	2	4	2	1	1	1
R_errJDSiD5tH6Qnj	Default Response Set	Anonymous			71.228.236.113	0	24APR13:18:14:00	24APR13:18:24:00	1	b01170b65b258732d999f8e2512ae12a	1		1	2	16	1	1	6	3	3	4	4	2	2	1	2	2	1	1	32.436	32.436	32.445	1	4	3	4	4	4	2	2	4	4	4	2	3	2	2	1	1
R_57v0jP9DMNodART	Default Response Set	Anonymous			97.127.255.97	0	24APR13:18:15:00	24APR13:18:24:00	1	158b03d6479b81b72633449ec014e8bd	1		1	1	32	1	2	5	4	5	4	3	4	5	1	2	1	1	1	32.023	32.023	32.026	1	4	5	4	3	5	4	5	4	3	5	3	4	4	1	1	1
R_9LglOt7KGSD8Syh	Default Response Set	Anonymous			70.39.176.76	0	24APR13:18:16:00	24APR13:18:25:00	1	c0b06ed7644bb1440626a1a0b58dc20c	1		1	1	29	2	2	8	4	4	4	2	2	2	1	2	2	1	1	30.935	30.935	30.935	1	4	4	4	4	2	2	2	2	2	2	3	4	2	1	1	1
R_3I7BHJjRbiTdvzn	Default Response Set	Anonymous			24.214.188.232	0	24APR13:18:17:00	24APR13:18:25:00	1	5b494cc8c95d504d7d3d94c9fe65ae55	1		1	1	18	1	2	5	5	5	4	3	2	2	2	2	2	1	1	31.129	31.129	31.131	1	4	3	5	5	2	2	2	3	3	4	3	4	3	1	1	1
R_eLkrCB7eR7rWqPj	Default Response Set	Anonymous			67.86.105.88	0	24APR13:18:16:00	24APR13:18:25:00	1	fcb8e3c045213fa886cc279e8ff8c06f	1		1	1	5	2	2	2	4	4	3	4	3	2	2	2	1	1	1	1.284	60.091	60.101	3	4	5	4	4	2	1	1	5	5	5	2	2	1	1	2	2
R_82p5bJsXqc4561D	Default Response Set	Anonymous			98.233.114.232	0	24APR13:18:13:00	24APR13:18:25:00	1	3533a69a7b352c42c2b6b51cceb275e3	1		1	2	8	1	1	4	3	3	3	3	3	3	1	1	1	1	1	404.083	404.083	404.089	1	3	3	3	3	3	3	3	3	3	3	3	3	3	1	1	1
R_cFLYTswz8FmYEvj	Default Response Set	Anonymous			24.38.224.190	0	24APR13:18:16:00	24APR13:18:25:00	1	2b57c243fa0f6ba5eed811c4aa857a3b	1		1	1	40	1	1	2	4	4	4	2	1	1	2	2	2	1	1	33.656	33.656	33.672	1	5	5	5	5	1	1	1	4	4	4	2	3	1	1	1	1
R_0Vs1lZL7lsLpnCt	Default Response Set	Anonymous			66.57.164.238	0	24APR13:18:14:00	24APR13:18:25:00	1	d150d7a63c87cb3b017451deff22fe95	1		1	2	23	1	1	5	4	4	4	2	1	1	2	2	1	1	1	55.55	55.55	55.563	1	3	3	4	4	3	3	3	3	2	3	2	4	1	1	1	1
R_0UhUP1BbeBQ56XX	Default Response Set	Anonymous			199.20.26.227	0	24APR13:18:14:00	24APR13:18:25:00	1	92ab5d113d59fdc630316230c1160cc9	1		1	1	3	2	2	1	3	3	3	3	3	3	2	2	1	1	1	55.225	55.225	55.225	1	3	3	3	3	3	3	4	4	4	3	2	2	4	1	1	2
R_ezlfqX2yCRWHFGt	Default Response Set	Anonymous			68.109.157.175	0	24APR13:18:13:00	24APR13:18:26:00	1	9c9d40d8f06b1f927be7099d33caa2d6	1		1	2	37	1	1	6	2	2	3	3	3	3	2	2	2	1	1	31.541	31.541	31.543	1	4	3	2	2	3	3	3	2	2	4	2	4	3	2	2	2
R_0xIByyv6aDLkrE9	Default Response Set	Anonymous			99.140.190.162	0	24APR13:18:13:00	24APR13:18:26:00	1	adc7301e97e19bd3ddf28f45d8f402c0	1		1	1	35	1	2	1	4	3	3	3	3	3	2	2	2	1	1	55.568	55.568	55.578	1	4	3	4	4	2	1	3	5	5	4	1	1	1	1	2	1
R_2tUapnEKaKWayLr	Default Response Set	Anonymous			173.81.95.128	0	24APR13:18:14:00	24APR13:18:26:00	1	35136ce56bf0e2b0c3fc6e0888663bfe	1		1	2	18	1	1	5	4	4	4	2	2	2	2	2	2	1	1	47.251	47.251	47.251	1	5	5	5	5	1	1	1	5	5	5	1	1	1	1	1	1
R_3TMRBL6cIwCxxWJ	Default Response Set	Anonymous			69.130.239.20	0	24APR13:18:19:00	24APR13:18:26:00	1	cd760433dd852775e905e1b1346e45fb	1		1	1	42	1	2	1	5	5	5	1	1	1	2	2	2	1	1	41.177	41.177	41.191	1	5	5	5	5	1	1	1	5	5	5	1	1	1	2	2	1
R_4PdmtVD0oJbwM5f	Default Response Set	Anonymous			96.242.232.10	0	24APR13:18:12:00	24APR13:18:26:00	1	3ffbcebae6d701dd57940c7ed89d330c	1		1	1	6	1	2	2	3	2	4	4	3	5	2	1	2	1	1	39.34	39.34	39.342	1	4	5	4	5	3	2	1	4	4	3	3	2	2	1	1	2
R_dcDuKNZEcGlIAEB	Default Response Set	Anonymous			67.236.11.33	0	24APR13:18:17:00	24APR13:18:26:00	1	4aa5064b8e6e4209cca2e226a9b2d8e1	1		1	2	22	1	1	3	5	5	4	4	4	4	1	2	1	1	1	32.265	32.265	32.299	1	4	3	1	2	2	2	2	3	3	2	3	4	3	1	2	2
R_d6j1OVLHyb5zT9P	Default Response Set	Anonymous			207.160.205.13	0	24APR13:18:14:00	24APR13:18:26:00	1	7a5ce5afce190d37b5326bd82bd7e086	1		1	2	39	1	1	3	3	3	3	3	3	3	2	2	2	1	1	11.513	32.586	32.586	8	3	3	3	3	3	3	3	3	3	3	3	3	3	1	2	2
R_2gCbbw1MOBO02RT	Default Response Set	Anonymous			66.67.30.248	0	24APR13:18:18:00	24APR13:18:26:00	1	6d165ecb6111cff737f7a264a05ea96a	1		1	2	37	1	1	8	1	1	3	2	2	2	2	2	2	1	1	32.914	32.914	32.922	1	5	5	5	5	1	1	1	5	5	2	1	2	2	1	1	1
R_0MPA9ziZ4PkMz6R	Default Response Set	Anonymous			209.162.3.22	0	24APR13:18:13:00	24APR13:18:26:00	1	52f496e16ff985f51fc4641bbb691afe	1		1	1	26	1	2	2	4	4	5	2	1	1	2	2	2	1	1	36.47	36.47	36.484	1	5	3	4	4	1	1	1	5	5	5	1	1	1	2	2	2
R_eeyCGIDv6PznOKh	Default Response Set	Anonymous				0	24APR13:18:14:00	24APR13:18:26:00	1	0341c3daffd55c12aa5a058b95e79ac3	1		1	1	10	1	2	3	2	2	3	3	3	.	2	2	1	1	1	27.374	31.207	31.218	2	3	3	3	3	3	3	3	4	3	4	2	3	3	1	1	2
R_3qra4RIyi5SnLjT	Default Response Set	Anonymous			70.188.63.71	0	24APR13:18:15:00	24APR13:18:27:00	1	3f100528bb82400bb764efddefa5f12d	1		1	1	48	1	1	4	4	4	4	2	2	1	2	2	2	1	1	56.379	56.379	56.382	1	5	4	4	4	1	1	1	4	5	5	1	3	1	1	1	2
R_8fb7q03AZmVVXsp	Default Response Set	Anonymous				0	24APR13:18:13:00	24APR13:18:27:00	1	3dab922bb3d0b2bd132a28f86eddbdf1	1		1	1	32	2	2	2	3	3	3	3	3	3	2	2	1	1	1	43.929	43.929	43.935	1	3	3	3	3	3	3	3	4	4	3	1	3	1	1	1	1
R_6yFuJDMrk2WrKKN	Default Response Set	Anonymous			70.145.42.90	0	24APR13:18:17:00	24APR13:18:27:00	1	661e7393e3bfd093c0a3df58a006139a	1		1	1	21	2	2	3	3	3	3	3	3	2	1	1	1	1	1	1.329	40.507	40.509	2	4	4	4	4	2	2	2	4	4	4	3	3	3	1	1	1
R_abiGw9AKgMXxUvb	Default Response Set	Anonymous			74.74.168.59	0	24APR13:18:18:00	24APR13:18:27:00	1	040873d21625044fa84649ce209edddd	1		1	2	44	1	1	8	2	2	3	4	3	3	1	1	1	1	1	40.596	40.596	40.596	1	4	3	2	2	3	3	2	4	4	4	2	3	2	2	2	1
R_9MQkijF0WUqnCgR	Default Response Set	Anonymous			98.238.204.91	0	24APR13:18:17:00	24APR13:18:27:00	1	a64fee193e745bd4de8cf37142c42797	1		1	2	37	2	2	2	2	2	2	4	4	4	2	2	2	1	1	33.626	33.626	33.636	1	4	3	2	2	2	3	4	4	4	2	2	3	2	1	1	1
R_3mZsKy7kkt92Na5	Default Response Set	Anonymous			69.138.234.214	0	24APR13:18:21:00	24APR13:18:27:00	1	3d37e33a992490c46db79a4ac6baa11e	1		1	1	45	1	1	6	4	4	4	2	2	1	2	2	2	1	1	37.32	37.32	37.323	1	4	3	4	4	2	2	1	4	4	4	2	2	1	2	2	2
R_bkDGikRcx3GkQCN	Default Response Set	Anonymous			76.1.102.0	0	24APR13:18:16:00	24APR13:18:27:00	1	7644e56c1b71ee31d1eb3978fd1cd606	1		1	2	28	1	1	3	2	2	4	4	4	4	2	1	2	1	1	46.839	46.839	46.853	1	5	3	2	2	4	4	4	2	2	4	3	4	4	1	2	2
R_3QJiXWPkSKx9WHX	Default Response Set	Anonymous			70.188.248.217	0	24APR13:18:21:00	24APR13:18:28:00	1	29c994141a901d98c44d9a167b9eee1a	1		1	2	23	1	1	5	3	3	4	3	3	1	2	2	2	1	1	33.21	33.21	33.215	1	2	3	3	3	3	3	1	4	4	4	2	2	1	2	2	2
R_295pVF6taHs7ivz	Default Response Set	Anonymous			65.184.247.246	0	24APR13:18:13:00	24APR13:18:28:00	1	e956872564615bf38567f49f5c8cc486	1		1	2	8	1	1	3	2	2	4	5	3	3	2	2	1	1	1	91.149	91.149	91.16	1	4	3	3	3	3	3	3	3	4	3	3	4	2	1	2	2
R_0VbwXLT11Kst0y1	Default Response Set	Anonymous			69.242.159.39	0	24APR13:18:13:00	24APR13:18:28:00	1	eae02eafd37aacd4e47a21b40c7b70f1	1		1	2	8	2	2	1	5	5	5	1	1	1	2	2	2	1	1	98.778	98.778	98.792	1	4	4	4	4	4	4	4	1	5	4	2	5	1	1	1	2
R_2gbTW2uv9jIlCkJ	Default Response Set	Anonymous			173.16.160.249	0	24APR13:18:14:00	24APR13:18:28:00	1	8d533d46cabb1149ea5a1f89756f3177	1		1	1	15	1	2	4	2	2	3	4	3	5	1	2	2	1	1	10.635	31.419	31.428	4	2	1	2	2	4	3	5	2	2	3	3	5	5	1	2	2
R_cNQoX5yuHfydFR3	Default Response Set	Anonymous			24.183.81.61	0	24APR13:18:16:00	24APR13:18:28:00	1	15ebccb4bfcea92c8956fbb7fdeee9cb	1		1	1	33	2	2	3	4	4	4	3	3	2	2	2	2	1	1	37.182	37.182	37.19	1	5	4	4	4	1	1	1	1	1	2	3	5	2	1	1	2
R_d4kb9jZNupGyMN7	Default Response Set	Anonymous				0	24APR13:18:16:00	24APR13:18:28:00	1	2f2fc76222bd139635ed4c9a1d5f1075	1		1	2	39	1	1	4	2	2	3	4	3	3	1	1	2	1	1	41.245	41.245	41.249	1	4	5	4	4	3	3	3	4	4	4	2	2	2	1	1	2
R_eri73CLQpukbEkR	Default Response Set	Anonymous			75.177.141.171	0	24APR13:18:15:00	24APR13:18:29:00	1	50b7e8614f3731ad28b8debf125907ec	1		1	1	28	1	1	5	4	4	4	3	1	1	2	2	2	1	1	160.48	160.48	160.49	1	4	3	4	4	1	1	1	4	3	4	1	5	1	1	1	1
R_3953qrXDjUHfPbD	Default Response Set	Anonymous			76.102.98.91	0	24APR13:18:23:00	24APR13:18:29:00	1	b82e9c75398c5402823ee59736938a7b	1		1	2	17	1	1	3	5	5	5	5	4	5	1	1	1	1	1	49.445	49.445	49.456	1	4	5	5	5	5	5	5	5	1	5	5	5	5	1	2	1
R_e2S02i1hEuESiKp	Default Response Set	Anonymous			98.233.213.188	0	24APR13:18:14:00	24APR13:18:29:00	1	2eaf70e752351e325b0c252143036852	1		1	2	14	1	1	3	3	3	4	4	3	3	2	2	2	1	1	63.63	63.63	63.634	1	4	3	3	3	3	4	2	5	5	5	2	2	1	2	2	2
R_2cbAN7k6y4DFWRL	Default Response Set	Anonymous			98.235.153.222	0	24APR13:18:15:00	24APR13:18:29:00	1	c5361f135700a3494bc65964e7a695ba	1		1	1	11	1	1	5	5	5	3	2	3	2	1	2	1	1	1	41.051	41.051	41.052	1	4	5	4	4	5	4	4	4	4	5	5	5	4	1	1	1
R_81VJ9U2y4MffF89	Default Response Set	Anonymous			72.84.114.73	0	24APR13:18:17:00	24APR13:18:29:00	1	85690f32b2ec9a43777ad2aa7e105f91	1		1	2	48	1	1	6	1	2	5	4	3	5	2	1	2	1	1	31.564	31.564	31.565	1	2	1	1	1	4	3	4	3	3	2	3	4	2	1	2	2
R_efmphM7d6SSrjsV	Default Response Set	Anonymous			70.192.194.137	0	24APR13:18:23:00	24APR13:18:29:00	1	06a384dce866d8752824b5b3b7ddec0d	1		1	2	22	1	1	5	3	3	3	3	3	3	2	1	1	1	1	33.182	33.182	33.184	1	1	5	5	5	1	3	3	3	3	3	3	3	3	1	1	1
R_d6YQfEPb7fx7Sx7	Default Response Set	Anonymous			173.164.89.89	0	24APR13:18:15:00	24APR13:18:29:00	1	23dc5a3d680271e8ab902e773fe75c01	1		1	1	6	2	2	3	4	4	4	4	1	2	2	2	2	1	1	41.072	41.072	41.072	1	4	3	4	4	2	1	2	3	3	4	3	5	1	1	2	2
R_cI2j8n3OTqXfyEB	Default Response Set	Anonymous				0	24APR13:18:15:00	24APR13:18:30:00	1	c7f3eb802a64481496d4b906133d960c	1		1	2	54	2	2	1	1	1	5	5	5	5	1	1	1	1	1	51.67	51.67	51.712	1	5	5	5	5	1	1	1	3	3	3	5	3	1	1	1	2
R_78lRaUKsLSLzCQd	Default Response Set	Anonymous			97.81.254.3	0	24APR13:18:19:00	24APR13:18:30:00	1	a00eff154a25618dc6bf06a986b7718c	1		1	2	17	1	1	2	1	1	2	4	4	1	2	1	1	1	1	36.978	36.978	36.98	1	4	3	4	4	4	4	1	4	4	3	1	4	1	1	1	2
R_eKleZu2Tzu7LKkd	Default Response Set	Anonymous			69.106.86.142	0	24APR13:18:15:00	24APR13:18:30:00	1	7ad8775cbf7f662d74101b7671ecdc12	1		1	1	3	2	1	4	4	4	3	2	3	2	1	2	2	1	1	45.388	48.109	48.141	2	4	4	4	4	2	2	3	2	2	3	4	4	2	1	2	2
R_3z1q5vZ4MI6jOx7	Default Response Set	Anonymous			96.224.90.59	0	24APR13:18:25:00	24APR13:18:31:00	1	5cd636333701208b44d1f6a4b31fbe18	1		1	1	7	1	1	5	4	4	3	3	3	3	2	1	2	1	1	39.969	39.969	39.971	1	5	3	4	3	3	3	3	5	5	5	2	2	1	2	2	2
R_cuRkicXn21V4S3P	Default Response Set	Anonymous			99.150.152.214	0	24APR13:18:19:00	24APR13:18:31:00	1	d8a2fc3bc8bb8b7a9aef548651670268	1		1	2	32	1	1	5	2	3	3	4	3	2	1	2	1	1	1	41.762	41.762	41.767	1	4	4	4	4	2	2	2	4	2	2	2	5	2	1	1	1
R_9tYyzGPJ8vCB6Wp	Default Response Set	Anonymous			99.151.8.116	0	24APR13:18:20:00	24APR13:18:31:00	1	f16934451afffef47bebbce9646c32a9	3		1	2	44	1	1	8	4	4	4	4	2	3	2	2	2	1	1	31.604	31.604	31.605	1	4	3	4	4	4	2	3	4	4	4	2	2	1	2	2	2
R_dg4ue2HLfseMAe1	Default Response Set	Anonymous			66.216.44.173	0	24APR13:18:22:00	24APR13:18:31:00	1	9ae7a282d619bcd94a91044c4a1ea219	3		1	2	24	1	1	6	1	1	3	4	4	3	2	2	1	1	1	37.179	37.179	37.188	1	4	3	4	4	3	3	4	4	4	3	1	2	1	1	1	1
R_eEcIqHtCPeuEz7T	Default Response Set	Anonymous			24.126.130.37	0	24APR13:18:26:00	24APR13:18:31:00	1	17f0df208091ea953328d106494f711c	3		1	2	24	1	1	8	1	1	1	5	5	5	2	2	1	1	1	31.165	31.165	31.168	1	5	2	1	1	4	4	4	3	3	3	3	4	2	1	2	2
R_2r89cK5sf8QCCb3	Default Response Set	Anonymous			98.65.211.96	0	24APR13:18:16:00	24APR13:18:31:00	1	36b034974b09d625ae71134b6d900d26	3		1	1	9	1	2	4	3	3	3	3	3	3	2	1	1	1	1	59.141	59.141	59.144	1	3	3	3	3	3	3	3	5	5	5	3	3	3	1	1	1
R_3IWwNehEw22fUQR	Default Response Set	Anonymous			174.52.204.202	0	24APR13:18:23:00	24APR13:18:31:00	1	ecf87f66b1cb6fb03b9ca91914d8ff51	3		1	2	34	1	1	5	3	3	3	3	3	3	2	2	2	1	1	32.128	32.128	32.137	1	4	3	3	3	3	3	3	2	2	4	2	4	1	1	2	2
R_eLR6U5Q6RsJMfMF	Default Response Set	Anonymous			99.47.147.14	0	24APR13:18:17:00	24APR13:18:32:00	1	aa28b28319062ca7cbdbf0b472be102f	3		1	1	18	1	2	6	3	3	3	3	3	2	2	2	2	1	1	31.338	31.338	31.34	1	4	4	3	4	2	2	1	5	5	5	1	3	1	1	2	2
R_8DiXoSqvwZZlDyR	Default Response Set	Anonymous			75.171.152.162	0	24APR13:18:18:00	24APR13:18:32:00	1	c127aac28703ba319d83aa58b8d749c6	3		1	1	47	1	1	4	4	4	3	2	2	1	2	2	2	1	1	55.962	55.962	55.979	1	4	3	4	4	1	1	1	2	2	2	2	4	2	1	2	2
R_87ceEidRQsDWlSd	Default Response Set	Anonymous			69.151.247.152	0	24APR13:18:23:00	24APR13:18:33:00	1	fd3acb2038efa44ccb85602844309e8c	3		1	2	45	1	1	5	4	4	3	4	3	3	2	2	1	1	1	33.033	33.033	33.036	1	4	4	4	4	3	2	3	4	4	4	2	3	2	1	1	2
R_eKfouQCecMGbzGl	Default Response Set	Anonymous			50.138.26.154	0	24APR13:18:22:00	24APR13:18:33:00	1	e3c682f7719fb757ada7957ee0244f01	3		1	2	38	2	2	1	3	3	3	3	2	3	2	2	2	1	1	32.541	32.541	32.58	1	3	3	3	3	3	3	3	4	4	4	3	3	3	1	1	2
R_bveP3kU8raWQcux	Default Response Set	Anonymous			208.54.83.251	0	24APR13:18:19:00	24APR13:18:33:00	1	342621554ddad9c5065bd46d6fcc4226	3		1	1	4	1	2	1	3	4	4	3	3	1	2	2	2	1	1	37.216	37.216	37.219	1	4	3	3	3	3	3	3	5	5	5	1	1	1	1	1	1
R_eljvrS2XYRNgAtf	Default Response Set	Anonymous			24.187.91.16	0	24APR13:18:23:00	24APR13:18:33:00	1	29bc82fb880be7d76a9ffdc947d1b617	3		1	1	1	2	2	1	3	4	4	3	2	3	2	2	1	1	1	39	39	39.001	1	4	3	3	4	3	3	3	4	5	4	2	3	2	1	2	1
R_2c6zVp4opPGZycd	Default Response Set	Anonymous				0	24APR13:18:20:00	24APR13:18:34:00	1	ceca030b33a2251b88ea683c5f082b24	3		1	1	9	1	1	3	4	4	3	4	4	2	1	1	1	1	1	46.433	53.839	53.842	2	5	4	4	5	2	2	1	4	4	4	2	4	2	2	2	2
R_8v2R5CXwogioh1P	Default Response Set	Anonymous			68.36.185.193	0	24APR13:18:16:00	24APR13:18:34:00	1	c5e8c06f883d1d531e15640fe555213f	3		1	2	37	1	1	5	3	3	3	2	2	2	2	2	2	1	1	112.019	112.019	112.022	1	2	3	4	4	4	3	2	5	5	5	2	2	1	1	1	2
R_3wkD1k9ShPsT6NT	Default Response Set	Anonymous			173.53.54.109	0	24APR13:18:13:00	24APR13:18:34:00	1	6dd317602b03a910e0b142db3ce1605e	3		1	1	7	1	1	3	3	2	3	3	2	3	2	1	1	1	1	151.647	154.572	154.576	2	3	4	3	3	3	3	3	4	4	4	2	2	2	1	2	2
R_8ud44grM5cknrCJ	Default Response Set	Anonymous			68.224.148.134	0	24APR13:18:13:00	24APR13:18:34:00	1	7d4b3616b8f305227dd7cc78c8b78457	3		1	1	33	2	2	3	4	4	4	2	2	2	2	2	2	1	1	61.456	61.456	61.458	1	5	3	5	5	2	2	2	2	2	3	2	5	3	1	2	1
R_bmDZG9eSfJtTTRH	Default Response Set	Anonymous			76.190.231.97	0	24APR13:18:21:00	24APR13:18:34:00	1	17d79da0d54673e314beafe1f8f38a49	3		1	2	33	2	2	1	2	2	3	3	3	3	1	2	1	1	1	342.212	342.212	342.218	1	3	3	3	3	3	3	3	3	4	3	3	2	2	1	1	2
R_3a61dFvsNeBGSvX	Default Response Set	Anonymous			174.62.87.24	0	24APR13:18:21:00	24APR13:18:34:00	1	b12e9d4a9b58bd5b79bfe7e7506ae380	3		1	2	45	1	1	3	4	4	4	3	3	3	2	2	1	1	1	123.454	178.283	178.293	3	4	5	5	5	1	1	3	3	3	3	2	4	3	1	1	2
R_bOv5hN3tIpTQvml	Default Response Set	Anonymous			174.53.7.9	0	24APR13:18:23:00	24APR13:18:35:00	1	a94ab76f4ef9eb7eef735dc3dc985527	3		1	2	37	1	1	4	1	1	1	4	3	4	2	2	2	1	1	34.627	34.627	34.627	1	4	2	2	2	4	4	4	5	4	5	3	4	1	1	2	2
R_3UHVxNcEhB6mXEF	Default Response Set	Anonymous			70.189.237.55	0	24APR13:18:23:00	24APR13:18:35:00	1	f88179baed0669e1288cfca748c60696	3		1	2	32	2	2	3	2	2	3	3	3	3	1	2	2	1	1	60.82	60.82	60.839	1	4	3	3	3	3	3	3	3	3	3	3	3	3	1	1	2
R_74iC12vIUQnx2Sh	Default Response Set	Anonymous			71.183.144.74	0	24APR13:18:19:00	24APR13:18:36:00	1	7402837ca9939f0522d348af0eb6166f	3		1	2	15	1	1	4	3	3	3	4	1	1	2	2	2	1	1	182.601	182.601	182.608	1	3	3	3	3	3	1	1	5	5	5	1	1	1	1	1	1
R_aXhN9kSKK73hoH3	Default Response Set	Anonymous			66.91.62.165	0	24APR13:18:20:00	24APR13:18:37:00	1	ee3ed03d6de64d4720dd78de37544de3	3		1	2	22	1	1	6	3	4	3	3	3	3	2	2	2	1	1	60.258	60.258	60.261	1	4	3	4	4	2	2	2	4	4	4	2	3	2	1	1	1
R_9Ksk50Bn2keDizH	Default Response Set	Anonymous			98.208.90.19	0	24APR13:18:19:00	24APR13:18:37:00	1	d89a8f8d618cfb50f31a406288eb5a30	3		1	2	46	1	1	2	3	2	4	3	3	4	2	2	2	1	1	63.895	63.895	63.911	1	2	4	3	2	2	1	4	5	4	4	1	1	1	2	1	1
R_0PWMVupOkL1poCp	Default Response Set	Anonymous			24.18.49.211	0	24APR13:18:28:00	24APR13:18:37:00	1	6a8c8e4d0c9293e6ea895a349f7a62e9	3		1	1	46	1	1	4	4	4	4	3	3	2	2	2	2	1	1	0	0	34.357	0	4	4	4	4	2	2	2	5	5	5	3	3	2	2	2	2
R_ba2lUIoHI1fZX7f	Default Response Set	Anonymous			98.117.50.41	0	24APR13:18:30:00	24APR13:18:38:00	1	39ebb12ca58a2f9e348e39ac941eee7c	3		1	2	35	1	1	4	3	3	3	3	3	2	2	2	2	1	1	36.02	36.02	36.023	1	4	4	4	4	2	2	2	4	4	4	2	2	1	1	1	2
R_2rDDMPNwvDiVxKR	Default Response Set	Anonymous			66.68.107.106	0	24APR13:18:29:00	24APR13:18:38:00	1	09bd84be04f4021acd1c99af658cc8f4	3		1	2	51	1	1	1	3	3	2	3	3	3	1	2	1	1	1	41.531	41.531	41.542	1	5	4	4	4	2	2	2	4	4	3	2	5	1	1	1	2
R_bDZUvjTAB0niCCF	Default Response Set	Anonymous			75.137.155.205	0	24APR13:18:21:00	24APR13:18:39:00	1	f82537b4518d5c98436a62041f6253bc	3		1	2	19	1	1	3	2	2	3	4	4	2	1	2	1	1	1	37.139	37.139	37.143	1	4	3	4	4	4	4	3	4	4	4	3	2	1	1	1	1
R_71iIDRiefUoRxZP	Default Response Set	Anonymous			98.236.37.190	0	24APR13:18:20:00	24APR13:18:39:00	1	fc0b0e78002ea2fe204bb74806f16042	3		1	2	46	1	1	4	4	4	4	2	2	.	1	2	2	1	1	17.471	34.727	34.729	2	4	3	4	4	4	2	2	1	1	2	4	4	2	1	1	1
R_9SRk0vfeBVt5Vqt	Default Response Set	Anonymous			69.118.73.146	0	24APR13:18:23:00	24APR13:18:39:00	1	f67d7849bed4cefecaf4d05b503346e1	3		1	2	26	1	1	3	3	3	3	3	3	3	2	2	2	1	1	288.85	288.85	288.856	1	4	3	3	3	3	3	3	4	4	3	2	3	2	1	2	2
R_6gOUzQqzisJleWF	Default Response Set	Anonymous			67.248.115.210	0	24APR13:18:17:00	24APR13:18:39:00	1	aa58d80e48bc8e443392ab61c0ce37fc	3		1	1	34	2	2	2	1	1	5	5	5	5	2	1	2	1	1	57.475	57.475	57.488	1	5	3	1	1	5	5	5	1	1	5	5	5	5	1	2	2
R_3lo1493h8UIt5vD	Default Response Set	Anonymous			71.176.212.19	0	24APR13:18:21:00	24APR13:18:41:00	1	dbf521d53eab9e581387f81162a5c9d9	3		1	2	25	1	2	8	3	2	3	4	3	4	1	2	1	1	1	51.782	51.782	51.782	1	4	4	3	4	2	2	3	4	4	4	2	2	1	1	1	2
R_1A38rrRwJHbAtdb	Default Response Set	Anonymous			72.169.122.210	0	24APR13:18:15:00	24APR13:18:41:00	1	61ca41ed92f84c1182709464e12a13e2	3		1	1	23	1	2	4	5	5	4	3	3	2	2	2	2	1	1	42.086	42.086	42.093	1	5	5	5	5	2	2	2	1	1	3	4	4	5	2	2	1
R_9pN25DOAexrGb8V	Default Response Set	Anonymous			184.17.198.239	0	24APR13:18:17:00	24APR13:18:42:00	1	4d32531516b961f1f8fc29b9fb14882c	3		1	1	32	2	2	3	1	1	4	4	3	5	1	1	2	1	1	62.369	62.369	62.369	1	1	1	1	1	4	3	5	4	4	3	3	2	2	1	1	1
R_9v2j2MufmaYxGwR	Default Response Set	Anonymous			71.93.227.194	0	24APR13:18:30:00	24APR13:18:42:00	1	450a09b5db85096c838a84dc868d39b7	3		1	1	52	2	1	5	3	3	3	3	3	1	2	2	2	1	1	48.701	48.701	48.712	1	4	3	3	3	3	3	1	4	4	5	2	3	1	1	2	1
R_8FU0wGgKbNmKyB7	Default Response Set	Anonymous			68.238.252.57	0	24APR13:18:27:00	24APR13:18:45:00	1	447958227fbe1cb6b15bbcee905ffa19	3		1	2	33	1	2	4	3	4	4	3	4	3	1	1	1	1	1	53.165	53.165	53.166	1	4	5	4	5	4	5	4	5	5	5	2	2	4	1	1	2
R_07oHeZmOGbu4cRL	Default Response Set	Anonymous			172.191.244.16	0	24APR13:18:14:00	24APR13:18:45:00	1	a713b30807ad11101e25c710838ef014	3		1	1	19	1	1	2	3	3	3	2	1	1	2	2	2	1	1	146.666	146.666	146.669	1	5	4	5	5	4	5	1	5	5	4	2	2	1	1	1	2
R_6uignwXxpI1AUgB	Default Response Set	Anonymous			71.50.109.82	0	24APR13:18:24:00	24APR13:18:48:00	1	d86a0c9887a535c44c837ab8e8ad6eed	3		1	2	47	2	2	2	3	3	2	3	3	3	1	1	1	1	1	61.195	61.195	61.204	1	3	3	3	2	3	3	4	4	3	5	4	4	2	1	1	2
R_af1nPPEhVhp8DY1	Default Response Set	Anonymous			74.215.52.46	0	24APR13:18:28:00	24APR13:18:53:00	1	e6fbf228fb2a0bef1e0ab20f61561c0b	3		1	1	1	2	2	4	1	1	1	3	3	3	1	2	2	1	1	44.538	44.538	44.575	1	4	1	1	1	3	3	2	5	5	3	2	2	1	1	1	2
R_9MpUJ8HBxZWevu5	Default Response Set	Anonymous			24.62.202.233	0	24APR13:18:19:00	24APR13:19:04:00	1	2cd04c9eb11c458c85e796507b04ca3e	3		1	1	49	1	1	3	3	3	3	3	3	2	2	2	2	1	1	809.023	809.023	809.025	1	3	3	3	3	3	3	2	2	2	3	4	4	1	1	2	2
R_6mzksS7Yut8sUnz	Default Response Set	Anonymous			71.224.222.50	0	24APR13:18:14:00	24APR13:19:17:00	1	086713d8ea69f0f6762fc5735ca8cef5	3		1	2	26	2	2	2	3	3	3	3	3	3	1	2	1	1	1	47.929	47.929	47.931	1	3	3	3	3	3	3	3	3	3	3	3	3	3	1	1	2
R_3t7Jx0DiML1q2vH	Default Response Set	Anonymous			24.63.41.5	0	24APR13:18:14:00	25APR13:04:03:00	1	605a60a603755f2bc6d2d8abd00e7173	3		1	1	14	2	2	3	4	4	4	3	3	3	1	2	1	1	1	49.991	49.991	49.992	1	5	4	5	5	1	1	1	5	5	5	1	1	1	1	1	1
R_8p5E7q6fADBB80J	Default Response Set	Anonymous			69.244.133.248	0	25APR13:11:56:00	25APR13:12:01:00	1	2b55aa2ffae29e20ae8132c577fab02e	1		1	2	23	1	1	4	4	4	3	3	3	3	2	2	2	1	1	31.228	31.228	31.229	1	4	3	4	4	2	2	2	3	3	3	3	3	3	1	1	2
R_8erLchvgJcvVEiN	Default Response Set	Anonymous			38.97.80.50	0	25APR13:11:57:00	25APR13:12:02:00	1	66ad8216d63eb7265e056fa1ad89a427	1		1	1	10	1	1	6	2	1	1	1	1	1	1	1	1	1	1	0	0	39.365	0	5	5	4	4	4	4	4	5	5	5	2	2	2	1	1	1
R_23Sc0rUYcDLjb1P	Default Response Set	Anonymous			76.164.93.41	0	25APR13:11:56:00	25APR13:12:03:00	1	fdb1d8123046d6c2edc2f0d5ff8b03cd	1		1	1	10	1	2	5	4	4	4	2	2	2	2	2	2	1	1	32.055	32.055	32.055	1	4	3	5	5	2	2	2	4	4	4	2	3	1	1	2	2
R_2fRBsSdxt4OEhYF	Default Response Set	Anonymous			69.86.20.244	0	25APR13:11:57:00	25APR13:12:03:00	1	b8519166c74b2e29d18642cbfb3a82c1	1		1	2	15	1	1	8	2	2	2	4	4	4	2	2	2	1	1	39.157	39.157	39.159	1	4	1	2	2	4	4	4	5	5	5	2	4	5	1	1	2
R_8k2VLhq7PpdxSKN	Default Response Set	Anonymous			173.73.171.18	0	25APR13:11:56:00	25APR13:12:04:00	1	f33de1a057b6404eb946180538d0383b	1		1	2	17	1	1	8	2	2	5	5	3	5	2	2	2	1	1	31.857	31.857	31.871	1	4	3	2	2	5	3	5	5	5	5	1	1	1	2	1	2
R_bkjKa7rJdojKEVD	Default Response Set	Anonymous			137.155.51.180	0	25APR13:11:59:00	25APR13:12:04:00	1	ca014da406736908ee4cb48f5d616a4e	1		1	1	10	1	2	3	4	3	5	4	4	5	2	2	2	1	1	41.051	41.051	41.053	1	3	4	3	4	4	5	5	3	4	3	4	3	4	1	2	2
R_ePdHaN0EwAMQR1z	Default Response Set	Anonymous			24.43.83.2	0	25APR13:11:57:00	25APR13:12:04:00	1	ad822bc6a004f8c14d52fc9828a69707	1		1	1	17	1	2	6	3	3	3	3	3	3	1	2	1	1	1	31.832	31.832	31.842	1	4	3	4	4	3	3	3	4	4	4	2	2	3	1	1	2
R_2689yMBf8Wru0gR	Default Response Set	Anonymous			168.216.60.249	0	25APR13:11:58:00	25APR13:12:04:00	1	c2c2a491c2d03f74e7d5252764135df5	1		1	2	14	1	1	4	2	2	2	3	2	3	1	2	2	1	1	33.019	33.019	33.021	1	5	4	4	4	2	1	3	1	1	1	3	5	4	1	1	2
R_2mFizuxSzi3yWY5	Default Response Set	Anonymous			68.230.210.18	0	25APR13:11:57:00	25APR13:12:04:00	1	b387cdf14f7eaca87f1046367bba8892	1		1	1	6	2	2	3	1	1	3	4	4	5	1	1	1	1	1	44.241	44.241	44.243	1	4	3	1	1	3	3	5	5	5	3	3	2	1	1	1	2
R_cC477Yjqls2p2Jf	Default Response Set	Anonymous				0	25APR13:11:56:00	25APR13:12:04:00	1	9cfe65ba968791ff988b59b4fc68bfed	1		1	1	37	1	2	4	4	4	4	2	3	1	2	2	2	1	1	35.723	35.723	35.724	1	5	5	4	4	1	1	1	4	4	4	2	4	1	1	2	2
R_9SvqKybgDCDotVz	Default Response Set	Anonymous			68.4.127.20	0	25APR13:11:59:00	25APR13:12:04:00	1	0c0840f5654460b1b29add5679fe83ac	1		1	1	5	2	2	1	3	3	3	3	3	3	1	2	2	1	1	61.406	61.406	61.408	1	3	3	3	3	3	3	3	4	4	4	3	4	2	2	2	2
R_1H6IZHA9X7rX8YR	Default Response Set	Anonymous			76.10.116.221	0	25APR13:11:58:00	25APR13:12:04:00	1	59d12cd382341f5c10f3003a049e4659	1		1	1	27	2	2	8	4	4	4	2	2	2	2	2	2	1	1	32.277	32.277	32.282	1	4	3	4	4	2	2	2	3	3	3	3	4	2	1	1	2
R_3PmnZ4JGtpoRrYF	Default Response Set	Anonymous			76.218.110.69	0	25APR13:11:57:00	25APR13:12:04:00	1	02bdbff9c6449f5fd4b49388cf85f58c	1		1	1	24	1	2	5	5	5	5	1	1	1	2	2	2	1	1	35.178	35.178	35.193	1	5	5	5	5	1	1	1	1	1	3	3	5	3	1	1	1
R_6VDxKxQ0plnO5iB	Default Response Set	Anonymous			96.235.98.71	0	25APR13:11:58:00	25APR13:12:04:00	1	8853386c9f720472fd2802a22f1abe14	1		1	1	34	2	2	2	4	4	3	3	3	3	2	2	2	1	1	33.388	33.388	33.39	1	5	3	5	5	2	2	2	4	4	5	3	2	1	1	1	1
R_6kSAWqZ233gCbfn	Default Response Set	Anonymous			173.88.203.90	0	25APR13:11:58:00	25APR13:12:04:00	1	74b2f7b6b7bc86d12234f2481c7abd09	1		1	1	22	1	2	3	2	2	2	3	2	1	1	1	2	1	1	33.734	33.734	33.744	1	2	3	3	2	3	3	2	1	1	1	4	4	5	1	2	1
R_6lecdErSKLUhYr3	Default Response Set	Anonymous			23.25.38.113	0	25APR13:11:57:00	25APR13:12:04:00	1	4c89aa84ffd69c22327ee939b48830b1	1		1	1	20	1	2	4	3	3	3	2	2	2	2	2	2	1	1	36.712	36.712	36.712	1	5	4	4	4	2	2	2	4	4	3	3	2	2	1	1	1
R_8pQFToyJJbBdlmB	Default Response Set	Anonymous			172.221.47.215	0	25APR13:11:56:00	25APR13:12:04:00	1	421357eaaac7235ee715ca5e68dd7522	1		1	2	29	1	1	3	4	4	3	3	2	3	2	2	2	1	1	36.093	36.093	36.106	1	4	3	4	4	3	3	3	3	4	3	3	4	2	1	2	2
R_eG1oEvbxtEpGUC1	Default Response Set	Anonymous			142.197.223.19	0	25APR13:11:57:00	25APR13:12:05:00	1	5a7d7967a255ca647fd1b46c5a1388a3	1		1	1	19	2	2	2	2	2	2	5	3	3	1	2	1	1	1	33.5	33.5	33.5	1	3	3	3	3	3	2	3	4	4	3	2	2	2	1	1	1
R_5A3zNIbF7pQytX7	Default Response Set	Anonymous			76.14.151.154	0	25APR13:11:56:00	25APR13:12:05:00	1	a7d83a06ec10cd0301962613fcc6ca89	1		1	1	18	2	2	4	4	4	3	2	3	3	2	2	2	1	1	33.984	33.984	33.986	1	4	3	4	4	3	3	3	1	1	5	3	5	4	1	2	2
R_2f0yceVjXUQZnFP	Default Response Set	Anonymous			208.226.153.28	0	25APR13:11:57:00	25APR13:12:05:00	1	5ee882ffd2694dd227ec82d972592856	1		1	2	17	1	1	5	3	3	3	3	3	3	2	2	2	1	1	70.356	70.356	70.357	1	4	3	3	3	3	3	3	3	3	3	3	3	3	1	2	2
R_1RK0BaQm8lTZ9cx	Default Response Set	Anonymous			68.231.124.189	0	25APR13:11:58:00	25APR13:12:05:00	1	7ce43c654d363ef1d08af7130110455c	1		1	1	9	2	2	3	4	4	4	3	3	3	1	2	2	1	1	39.627	39.627	39.627	1	4	4	4	4	4	2	2	4	4	4	2	4	2	1	1	1
R_25c0L6EP8i8WvaZ	Default Response Set	Anonymous			67.160.43.196	0	25APR13:11:58:00	25APR13:12:05:00	1	61bdf862c305be8d17ef7a5808b870d8	1		1	1	22	1	2	6	2	2	3	3	3	4	2	2	2	1	1	36.398	36.398	36.408	1	4	3	2	2	3	3	4	4	4	3	2	2	2	2	2	2
R_4TxGhBhxzbO8k8l	Default Response Set	Anonymous			74.75.129.63	0	25APR13:11:57:00	25APR13:12:06:00	1	b69fef30d2c80c7223276ed0cb5ec4f3	1		1	1	3	2	2	5	3	2	3	3	3	3	1	2	1	1	1	40.713	40.713	40.717	1	3	3	3	2	3	3	3	2	2	4	2	4	3	1	2	1
R_7W0MpAcNm4DOd25	Default Response Set	Anonymous			24.14.231.81	0	25APR13:12:00:00	25APR13:12:06:00	1	8beb173120ffa13290ae85cfd55e1048	1		1	2	33	1	1	8	4	4	4	3	2	1	2	2	2	1	1	31.379	31.379	31.382	1	5	5	5	5	1	1	1	4	4	4	1	2	1	1	2	2
R_7VZ3FvArSJIWBOl	Default Response Set	Anonymous			174.131.20.89	0	25APR13:11:57:00	25APR13:12:06:00	1	4f6d0f24fbffbb80a62865dce89d44a4	1		1	1	5	2	2	2	2	1	2	4	5	4	1	1	1	1	1	34.387	34.387	34.394	1	2	2	1	1	5	5	4	3	4	5	2	3	1	1	2	2
R_a05jyFpUoIGmdil	Default Response Set	Anonymous			67.167.160.177	0	25APR13:11:58:00	25APR13:12:06:00	1	cf1572fa550adff4231c8e710a62ec81	1		1	2	18	2	2	1	3	3	3	3	3	3	1	1	2	1	1	7.56	31.603	31.617	6	3	3	3	3	3	3	3	3	3	3	3	3	3	1	1	1
R_0ikGW6oHA3QJS17	Default Response Set	Anonymous			172.14.230.56	0	25APR13:12:00:00	25APR13:12:06:00	1	c87ce0961e64118731b88661ffbc6ef7	1		1	1	23	2	2	2	3	3	3	2	2	1	2	2	1	1	1	31.385	31.385	31.388	1	5	5	5	5	1	1	1	5	5	4	1	2	2	1	1	1
R_3lsC3VIiRvoCQn3	Default Response Set	Anonymous			99.144.118.130	0	25APR13:11:59:00	25APR13:12:06:00	1	5e98e2fb40ec21c2439a5762c25df395	1		1	1	11	1	1	4	3	3	4	4	4	3	2	2	1	1	1	34.574	34.574	34.583	1	4	4	3	3	4	4	3	4	5	4	3	3	3	1	1	2
R_eSfJeoZCnQrwKa1	Default Response Set	Anonymous				0	25APR13:11:59:00	25APR13:12:06:00	1	76ea92f951815476fa28900e54f67dd2	1		1	1	5	1	1	3	5	5	5	5	5	5	1	1	1	1	1	63.937	63.937	63.945	1	5	5	5	5	5	5	5	5	5	5	5	5	5	1	1	1
R_23RJa1mjlpJlDff	Default Response Set	Anonymous			98.110.246.114	0	25APR13:11:57:00	25APR13:12:06:00	1	6196c3608c6a3a98838286b396b0ed21	1		1	2	34	1	1	2	3	3	3	3	3	2	2	2	2	1	1	40.416	40.416	40.431	1	4	3	3	3	3	2	2	4	4	4	3	3	2	1	2	1
R_3NOwfGisHu9xrO5	Default Response Set	Anonymous			198.232.105.18	0	25APR13:11:57:00	25APR13:12:06:00	1	4dfc5c167bddb52d483c5d9e3050df08	1		1	1	14	2	2	2	3	3	3	3	3	3	1	2	1	1	1	32.377	32.377	32.385	1	4	4	4	4	4	3	3	3	5	3	3	3	1	1	1	2
R_eXnaNqFADxNGFtb	Default Response Set	Anonymous			198.57.84.127	0	25APR13:11:57:00	25APR13:12:06:00	1	7c5d39577c90eec3a5be7f4adf5dc6fe	1		1	2	18	1	2	8	1	1	3	4	4	3	2	1	2	1	1	23.915	32.147	32.151	2	2	3	1	1	5	5	3	4	4	3	2	2	3	1	1	2
R_4Z4gBKwZQHgpgXP	Default Response Set	Anonymous			63.241.40.128	0	25APR13:11:58:00	25APR13:12:06:00	1	cf4814931c3b7995aace7b1c43144986	1		1	1	16	1	1	7	4	4	4	4	4	4	2	2	1	1	1	42.26	42.26	42.261	1	5	4	4	4	3	3	4	5	4	4	4	4	4	1	1	1
R_8qBAb2tYJVPtmOV	Default Response Set	Anonymous			96.32.85.90	0	25APR13:11:59:00	25APR13:12:06:00	1	5133740aaec6601ad6f3208e8cdf04d8	1		1	1	16	1	2	4	2	2	3	5	4	2	2	2	2	1	1	33.609	33.609	33.609	1	4	4	4	4	2	2	2	4	4	4	2	3	2	1	2	2
R_7ODJriModuRn3ZH	Default Response Set	Anonymous			98.155.249.185	0	25APR13:11:59:00	25APR13:12:06:00	1	ec77f9408eec99ef0d7dd2ed65decc91	1		1	1	14	2	2	8	3	3	3	5	5	5	1	2	1	1	1	38.321	38.321	38.328	1	2	2	3	2	5	4	5	5	5	5	1	1	1	2	1	2
R_cIaLc4IA3Lzixtb	Default Response Set	Anonymous			98.93.218.79	0	25APR13:12:01:00	25APR13:12:06:00	1	a5d02f959e5867215c755a74b5a62fb3	1		1	1	12	2	2	2	3	3	3	3	3	3	2	2	2	1	1	39.621	39.621	39.622	1	3	3	3	3	3	3	3	4	3	4	4	4	5	1	1	1
R_0VbUNYQEhF2O1i5	Default Response Set	Anonymous			67.255.195.7	0	25APR13:12:00:00	25APR13:12:06:00	1	b273a54879b3b544a9a6ced7731aaf06	1		1	1	11	1	2	4	4	4	3	2	2	3	2	2	2	1	1	36.885	36.885	36.89	1	5	4	4	4	2	2	1	3	3	3	2	3	1	1	2	2
R_ex0gSCtC8xkzTOl	Default Response Set	Anonymous			4.30.210.6	0	25APR13:11:59:00	25APR13:12:06:00	1	976e76a5f81e83e316a4ae1369bfa07b	1		1	1	12	1	2	2	2	2	5	5	3	4	2	2	2	1	1	45.527	45.527	45.531	1	5	3	2	2	2	2	2	2	4	3	3	4	3	2	2	1
R_0wfPFsbSrDHMqnb	Default Response Set	Anonymous			65.25.218.220	0	25APR13:11:59:00	25APR13:12:06:00	1	bd97ca63819aa6c3aca346d948355f79	1		1	1	12	2	2	1	3	3	3	3	3	3	2	2	2	1	1	37.128	37.128	37.134	1	4	4	4	4	2	2	3	4	4	4	1	1	1	1	2	1
R_d1r4hbQJRrNNurH	Default Response Set	Anonymous			24.11.183.133	0	25APR13:11:59:00	25APR13:12:06:00	1	335fce22dd47a3e86e49a8ea84a9a736	1		1	2	14	1	1	2	4	4	4	3	3	2	2	2	2	1	1	32.264	32.264	32.273	1	4	4	4	4	4	2	1	4	4	4	2	3	2	1	1	2
R_0czag0mYww4DY8J	Default Response Set	Anonymous			24.183.109.23	0	25APR13:12:01:00	25APR13:12:07:00	1	7001a5374e27d9b815ee6dd7677eafc2	1		1	1	8	1	2	4	3	3	2	2	2	2	2	2	2	1	1	31.71	31.71	31.724	1	4	4	4	4	1	1	2	2	2	4	3	4	2	1	2	2
R_a5DdsDkRgcLroUd	Default Response Set	Anonymous			76.104.29.167	0	25APR13:11:59:00	25APR13:12:07:00	1	08c3a20f8682804d527731c5696abc34	1		1	2	9	1	1	2	1	1	5	5	1	5	2	2	2	1	1	44.3	44.3	44.301	1	3	2	1	1	5	1	5	5	3	5	2	3	1	1	2	2
R_0p8bG5utFPhxb6d	Default Response Set	Anonymous			173.46.211.240	0	25APR13:11:57:00	25APR13:12:07:00	1	feeafd7230bf51c27bbe004b16d03eec	1		1	1	17	1	1	6	3	4	4	3	2	2	2	1	1	1	1	40.378	40.378	40.391	1	3	3	2	3	3	3	3	3	3	2	3	4	2	1	2	2
R_eeQnpKshg0bek4d	Default Response Set	Anonymous			99.173.130.186	0	25APR13:12:02:00	25APR13:12:07:00	1	59f2588d7a83d33ccf7d49ee060c3c89	1		1	2	11	1	1	5	4	1	4	3	2	4	2	1	1	1	1	38.793	42.178	42.183	2	3	4	3	3	4	4	4	4	2	3	2	2	5	2	1	2
R_3wK3XrxDzhTIw9T	Default Response Set	Anonymous			68.226.30.18	0	25APR13:12:00:00	25APR13:12:07:00	1	1a4d0d84c5e459e670e209abefbca367	1		1	1	24	1	2	3	1	1	3	4	2	5	2	2	2	1	1	34.93	34.93	34.947	1	4	3	2	2	3	1	3	1	1	3	3	5	5	1	2	2
R_6Kn2wyspYl3LgtT	Default Response Set	Anonymous			184.33.104.171	0	25APR13:11:57:00	25APR13:12:07:00	1	44beaf22dbe595194d1e39616cd14a0e	1		1	1	24	1	1	4	3	3	3	3	3	3	1	1	1	1	1	80.717	80.717	80.718	1	3	3	3	3	3	3	3	3	3	3	3	3	3	1	1	1
R_5aOMCVgVflfM4kt	Default Response Set	Anonymous			170.170.59.139	0	25APR13:11:58:00	25APR13:12:07:00	1	85530e1db807d58c03482f75835cb036	1		1	1	15	1	2	8	4	4	3	2	2	2	1	2	1	1	1	38.885	41.11	41.111	2	4	4	4	4	1	1	1	5	5	5	2	2	2	1	2	2
R_0OpgquTwWajgNql	Default Response Set	Anonymous			174.62.109.223	0	25APR13:11:58:00	25APR13:12:07:00	1	62e152df8bad1df9e08a985e2bb587e9	1		1	2	10	1	1	6	2	2	4	4	3	2	2	2	2	1	1	33.614	33.614	33.616	1	2	2	2	3	3	2	2	4	4	4	3	3	2	1	1	2
R_3Wa7JcPrCXFahwN	Default Response Set	Anonymous			76.235.176.72	0	25APR13:11:59:00	25APR13:12:07:00	1	50b594e8843e9f685b6ed0749d313919	1		1	1	10	2	2	2	3	3	3	3	3	3	1	2	2	1	1	50.896	50.896	50.896	1	3	3	3	3	3	3	3	3	3	3	3	4	2	1	1	1
R_3VOgpusq9io5zG5	Default Response Set	Anonymous			174.19.24.128	0	25APR13:12:00:00	25APR13:12:07:00	1	f15eed8fa103d69d12ce0efc078c055b	1		1	1	8	2	2	2	2	3	1	4	4	1	1	1	1	1	1	48.696	48.696	48.698	1	2	2	1	2	4	3	4	1	2	2	1	3	3	1	2	1
R_dckuUQcCCOj7Ddr	Default Response Set	Anonymous			71.228.173.115	0	25APR13:11:59:00	25APR13:12:08:00	1	162bba1a011dacc84b291d6d0efa725c	2	a	1	1	5	1	1	4	5	4	5	5	4	4	1	1	1	1	1	32.649	32.649	32.675	1	5	5	5	5	4	5	5	5	5	5	5	5	5	1	1	2
R_0PPIdeyXE2SAuxv	Default Response Set	Anonymous			24.34.98.144	0	25APR13:11:57:00	25APR13:12:08:00	1	290c5650bfcb49b4af71bc75edd32068	1		1	2	48	2	2	1	2	2	3	3	3	3	1	1	1	1	1	33.041	33.041	33.129	1	3	3	3	3	3	3	3	3	4	3	3	3	3	1	1	1
R_a9GS98ImudZ0ogB	Default Response Set	Anonymous			98.229.117.5	0	25APR13:12:02:00	25APR13:12:08:00	1	26d537e24fc3afb33f870b52559545e4	1		1	1	6	2	2	6	4	4	4	4	3	1	2	2	2	1	1	34.577	34.577	34.58	1	5	4	5	4	1	1	1	4	4	3	3	3	1	1	2	2
R_bwtbnTeeheWJdd3	Default Response Set	Anonymous			70.167.157.226	0	25APR13:11:56:00	25APR13:12:08:00	1	b9a453f5cbe909f176bf76c3987859d3	1		1	1	48	1	1	6	3	3	3	2	2	3	2	2	1	1	1	33.266	33.266	33.266	1	4	4	4	4	3	3	3	4	4	4	2	3	2	1	1	1
R_bPbsuYHUCTaR3XD	Default Response Set	Anonymous			68.46.170.167	0	25APR13:12:00:00	25APR13:12:08:00	1	e6b4a6a2e53f7d18acf194b01683155c	2	a	1	1	6	1	1	4	5	4	3	5	4	3	1	2	1	1	1	41.274	41.274	41.281	1	5	5	1	4	1	4	4	5	4	3	4	4	3	1	1	2
R_9AbIewOe36AMfFH	Default Response Set	Anonymous			72.222.154.123	0	25APR13:12:01:00	25APR13:12:08:00	1	ee2af37bc5194139654f29c225cb8d34	1		1	1	9	2	2	3	4	4	5	2	1	1	2	2	2	1	1	38.043	38.043	38.044	1	5	3	4	4	1	1	1	4	4	5	2	3	1	1	2	1
R_9moSUe6vdfY5Fkx	Default Response Set	Anonymous			164.106.76.253	0	25APR13:11:59:00	25APR13:12:08:00	1	b6edf09da29c7c77e7a4b26bf2a6060c	1		1	1	1	2	2	1	2	2	2	4	4	4	1	1	1	1	1	46.129	46.129	46.129	1	2	2	1	3	2	4	3	2	3	3	2	5	4	1	1	2
R_d6Tle0HH8vwoxYF	Default Response Set	Anonymous			71.227.66.114	0	25APR13:12:00:00	25APR13:12:08:00	1	11586d1c66fd9772fb1694a9f095e00a	1		1	1	17	1	2	3	4	4	4	3	1	3	2	2	2	1	1	41.869	41.869	41.874	1	5	4	4	5	1	1	2	5	4	4	3	3	2	1	2	2
R_09ekuvjyD0Iu2uV	Default Response Set	Anonymous			209.194.208.13	0	25APR13:11:58:00	25APR13:12:08:00	1	ca9c5b9b5ac3e8f14c6e5a7eef876bbe	1		1	1	27	2	2	1	3	3	3	4	4	3	2	1	2	1	1	35.021	35.021	35.021	1	5	5	4	4	4	4	4	4	5	4	1	2	1	1	1	2
R_cND55hr5KeSyGfX	Default Response Set	Anonymous			69.130.209.239	0	25APR13:12:00:00	25APR13:12:08:00	1	3e2e29b77c238a326506a7e5650d85cf	1		1	1	23	1	1	3	3	2	3	4	3	3	2	2	2	1	1	39.033	39.033	39.034	1	4	4	4	4	2	2	2	4	4	3	2	4	2	1	2	2
R_39lmhbfD7lzrFyZ	Default Response Set	Anonymous			64.80.88.94	0	25APR13:12:01:00	25APR13:12:08:00	1	481e6a209583f048510e5f5f6949c33d	1		1	1	2	2	2	3	3	3	5	3	2	4	1	1	1	1	1	35.305	35.305	35.349	1	4	4	3	3	3	3	3	4	4	4	3	3	4	1	1	1
R_bkEf1zQpUYhKCsl	Default Response Set	Anonymous			184.57.20.224	0	25APR13:12:00:00	25APR13:12:08:00	1	f8cd473804895b2931034a9fad56c1c9	1		1	1	4	1	2	1	4	4	4	2	1	4	2	2	2	1	1	39.911	39.911	39.912	1	5	4	4	4	2	1	4	4	5	4	2	4	1	1	2	1
R_9GNfdG2ARKTZrDL	Default Response Set	Anonymous			97.82.249.147	0	25APR13:12:02:00	25APR13:12:08:00	1	84ec2da7171231511db82280df9f10b5	1		1	1	1	2	2	4	1	1	5	5	5	5	1	1	1	1	1	26.866	34.077	34.079	2	4	1	1	1	5	5	5	5	5	5	1	1	1	1	1	2
R_4PGyi8fqY3YF8R7	Default Response Set	Anonymous			172.221.61.233	0	25APR13:11:58:00	25APR13:12:08:00	1	fa9c84cb254607ca3f2256177b575c6e	1		1	1	27	2	2	5	4	4	4	3	3	1	2	2	2	1	1	13.963	53.645	53.646	2	1	5	5	5	1	1	5	5	5	5	1	2	1	1	2	1
R_3eC2ExolzAZeZVP	Default Response Set	Anonymous			68.110.220.77	0	25APR13:11:57:00	25APR13:12:09:00	1	684b928e67fc67b6aafcd5409f67a0d9	1		1	1	36	2	2	6	2	2	2	3	3	4	1	1	2	1	1	36.893	36.893	36.894	1	3	3	2	2	3	3	4	3	3	3	4	4	3	1	2	2
R_07ep8IQQBOPP6mh	Default Response Set	Anonymous			76.6.199.146	0	25APR13:11:59:00	25APR13:12:09:00	1	fb8015052dc26cd5a2ccd2d9639224a0	1		1	1	32	2	2	3	3	3	3	4	3	2	1	1	1	1	1	31.133	31.133	31.135	1	4	3	3	4	3	3	3	3	2	2	3	4	3	1	1	2
R_bxcE0pYyHED5uPX	Default Response Set	Anonymous			50.134.220.158	0	25APR13:11:59:00	25APR13:12:09:00	1	95160afb6ca18095169fd570d9a135c4	1		1	1	11	1	2	1	4	5	5	4	4	4	1	1	1	1	1	0	0	33.144	0	4	4	4	4	3	3	3	5	5	4	3	4	2	1	1	1
R_9LVgVZfLdkO8D1r	Default Response Set	Anonymous			68.112.101.180	0	25APR13:11:59:00	25APR13:12:09:00	1	93aac6697f3764ff616ac4f823a14d66	1		1	1	37	1	1	6	4	4	4	3	2	3	1	2	2	1	1	39.739	39.739	39.741	1	4	4	4	4	1	1	2	5	5	5	1	2	1	2	2	2
R_4MIhYP4QaJMuBaB	Default Response Set	Anonymous			75.120.110.100	0	25APR13:11:58:00	25APR13:12:09:00	1	cd7e8504b4f0f56e06220780d20229cd	1		1	1	24	1	2	1	4	4	3	3	3	3	2	2	2	1	1	31.646	31.646	31.648	1	3	3	4	3	3	3	3	1	1	1	3	3	5	1	1	2
R_bIysjjD7JqGXQZT	Default Response Set	Anonymous			163.153.241.11	0	25APR13:12:01:00	25APR13:12:09:00	1	2a2b3a6ea095329304ef104ef11cc90a	1		1	2	36	1	1	4	2	2	3	4	4	4	2	2	2	1	1	52.295	52.295	52.295	1	4	3	2	2	4	4	4	3	3	3	2	4	2	2	2	2
R_9ZWx6eDx7u87Ajz	Default Response Set	Anonymous			71.234.54.156	0	25APR13:12:02:00	25APR13:12:09:00	1	c3ad16f9a1e661f523ca373c0ba56f92	1		1	1	24	1	2	4	2	2	3	4	4	4	2	1	2	1	1	37.844	37.844	37.848	1	2	4	2	2	4	4	2	4	4	4	2	4	1	1	2	2
R_8ra9z890Sm8uryt	Default Response Set	Anonymous				0	25APR13:11:58:00	25APR13:12:09:00	1	c161fe58224979db4e440265f081b43f	1		1	2	13	1	1	4	2	2	4	4	3	3	2	2	2	1	1	139.379	139.379	139.385	1	2	3	2	2	4	3	3	2	2	4	2	5	2	1	2	2
R_8CIdcRUzTBelxrL	Default Response Set	Anonymous			69.211.9.103	0	25APR13:12:01:00	25APR13:12:09:00	1	4cdb71562282941c19c702d8acdb7086	1		1	1	19	1	1	8	5	5	4	1	1	1	2	2	2	1	1	41.626	41.626	41.641	1	5	3	5	5	1	1	1	5	5	5	1	2	1	2	2	2
R_6JMbNxNnf7IeLI1	Default Response Set	Anonymous			98.14.188.8	0	25APR13:12:03:00	25APR13:12:09:00	1	c9146b8978976f7e57c6fd7cb78a9b0e	1		1	2	20	1	1	5	3	3	3	4	4	4	2	2	1	1	1	32.679	32.679	32.681	1	5	3	5	5	1	1	1	5	5	5	3	2	2	1	1	1
R_dnvHTZnt4urM7VX	Default Response Set	Anonymous			71.232.182.12	0	25APR13:11:59:00	25APR13:12:09:00	1	ba496b0ca87d976f46db358ea167d009	1		1	1	32	1	1	4	1	2	3	3	3	.	1	1	1	1	1	86.585	86.585	86.594	1	4	2	3	3	3	3	3	3	3	3	4	4	4	1	1	1
R_9Gfl92bAdqeXCeh	Default Response Set	Anonymous				0	25APR13:11:58:00	25APR13:12:09:00	1	74b4c4ae3b20cea0ecaaa5b0aa708d43	1		1	1	7	1	2	1	3	2	4	4	3	4	2	2	1	1	1	31.849	31.849	31.851	1	4	4	4	4	5	5	4	5	4	4	4	3	2	2	1	1
R_886broeKyvaAHGt	Default Response Set	Anonymous			97.87.107.18	0	25APR13:11:57:00	25APR13:12:09:00	1	1df9be3d9693575cb9fc7b3408da6c42	1		1	1	37	2	2	2	4	4	4	2	2	.	2	2	2	1	1	66.137	66.137	66.139	1	4	3	4	4	2	2	2	4	4	4	2	2	1	1	1	2
R_0dgNzqJ4C8w1LRb	Default Response Set	Anonymous			70.56.233.122	0	25APR13:12:00:00	25APR13:12:10:00	1	65682b6ea8fbfed6580f666835bc3cc7	1		1	2	13	1	1	3	2	2	4	5	4	1	1	2	2	1	1	38.081	74.744	74.771	3	4	5	4	5	1	1	1	4	4	4	2	3	2	1	1	2
R_9v3Y6oBY202tJUp	Default Response Set	Anonymous			24.21.138.131	0	25APR13:12:03:00	25APR13:12:10:00	1	a0be5595fa0078991f87f490f47579dc	1		1	1	15	1	2	4	1	2	5	3	3	5	2	2	1	1	1	39.926	39.926	39.929	1	2	3	1	1	3	3	5	4	3	4	3	4	2	1	1	2
R_cYmLeCSdIDMjoUt	Default Response Set	Anonymous				0	25APR13:12:04:00	25APR13:12:10:00	1	f3c4797903aa57502daccd403893e4c3	1		1	1	11	2	2	1	4	4	4	3	2	1	2	2	1	1	1	35.444	35.444	35.445	1	5	5	5	5	1	1	1	5	5	5	1	1	1	1	1	2
R_3EmnJ3POd5OwxZb	Default Response Set	Anonymous			159.172.56.6	0	25APR13:12:03:00	25APR13:12:10:00	1	83e27530d0a1d522c3e43170911c3de2	1		1	1	7	1	2	4	4	4	3	3	3	1	2	2	2	1	1	58.755	58.755	58.756	1	4	4	4	4	2	2	1	4	4	4	2	3	1	1	2	2
R_3VnEBHQzdbiLYtn	Default Response Set	Anonymous			99.32.45.64	0	25APR13:11:58:00	25APR13:12:10:00	1	74d2ac35c3635d0a743233d0f972d79f	1		1	1	5	2	2	3	2	2	4	5	3	4	2	2	1	1	1	36.582	36.582	36.583	1	3	3	2	2	5	3	4	4	4	4	2	4	2	2	2	1
R_1KV1Ji6ycDPEGup	Default Response Set	Anonymous			70.174.187.207	0	25APR13:12:02:00	25APR13:12:10:00	1	b45b0277383bb2f638cb2d33d86510cd	1		1	1	15	1	2	3	4	4	4	3	2	1	2	2	1	1	1	37.921	37.921	37.932	1	5	4	4	4	1	1	1	5	5	4	2	2	1	1	1	1
R_0cjt7HS1DW0Qmi1	Default Response Set	Anonymous			70.238.129.182	0	25APR13:11:59:00	25APR13:12:10:00	1	aabe6bcd315c59007db470f4749a1ac6	1		1	1	9	1	2	4	3	3	3	3	3	3	2	2	2	1	1	30.739	32.352	32.357	2	5	3	3	3	3	3	3	3	3	3	3	3	3	1	2	1
R_agbbvl9X4M6NWV7	Default Response Set	Anonymous			98.111.120.10	0	25APR13:12:05:00	25APR13:12:10:00	1	95d562cd98fdaa6a82d8edfd2cf7180a	1		1	1	26	2	2	2	3	3	3	3	3	3	2	2	2	1	1	31.257	31.257	31.262	1	3	3	3	3	3	3	3	3	3	3	3	3	3	1	1	1
R_0jh8as9CJ4pKc05	Default Response Set	Anonymous			74.136.14.226	0	25APR13:12:00:00	25APR13:12:10:00	1	c9c940b622565c05b95fbf03b01e66f0	1		1	2	15	1	1	4	4	4	4	2	2	2	2	2	2	1	1	38.455	38.455	38.455	1	5	4	4	4	2	2	2	4	4	4	2	4	2	1	2	2
R_1GQYKXFrScf4er3	Default Response Set	Anonymous			69.122.230.147	0	25APR13:11:57:00	25APR13:12:10:00	1	b78c9a530578d39ab0dbcb260b43f75a	1		1	2	20	1	1	6	3	3	3	3	3	3	2	2	2	1	1	37.847	37.847	37.849	1	5	4	3	3	3	3	3	4	4	5	2	2	1	1	1	2
R_39sGEemE24nnrVz	Default Response Set	Anonymous			216.57.96.1	0	25APR13:12:03:00	25APR13:12:11:00	1	5ccc3e98cae868881964233e667708e5	1		1	1	17	2	2	4	1	1	5	5	5	5	2	2	2	1	1	31.933	31.933	31.936	1	4	1	1	1	5	5	5	3	3	4	4	4	2	1	1	2
R_6VkeXcU5cbSj2pn	Default Response Set	Anonymous			72.162.16.3	0	25APR13:12:03:00	25APR13:12:11:00	1	dc70685431ef969c05afb43b4fb4a219	1		1	1	6	2	2	3	3	2	3	3	3	2	2	2	2	1	1	40.743	40.743	40.766	1	2	3	3	2	4	4	2	4	4	4	3	3	2	1	2	2
R_ebsZuxYnemBiy6p	Default Response Set	Anonymous			24.223.245.209	0	25APR13:12:04:00	25APR13:12:11:00	1	f06263cec09f8d70d5aca1a9792a760c	1		1	2	19	1	1	3	2	2	4	4	3	3	2	2	2	1	1	40.146	40.146	40.152	1	4	2	2	2	4	3	3	3	3	4	3	4	2	1	2	2
R_39tWk1pIr4SMxXD	Default Response Set	Anonymous			98.77.153.191	0	25APR13:12:02:00	25APR13:12:11:00	1	f9ba6c4a7194373c5b8b2114bec55f0f	1		1	2	39	1	1	7	3	3	3	2	2	2	2	2	2	1	1	42.821	42.821	42.825	1	4	3	4	4	2	2	2	5	5	5	2	3	1	1	2	2
R_8l9hmGLmYWD7Mup	Default Response Set	Anonymous			69.61.156.121	0	25APR13:12:04:00	25APR13:12:11:00	1	abef33ebaca31f6d211460d4ba58d406	1		1	2	19	1	1	4	2	2	4	3	1	2	2	2	2	1	1	35.414	35.414	35.416	1	4	4	3	3	2	2	2	4	4	4	2	1	1	1	2	2
R_ea1pSjGtWmQolx3	Default Response Set	Anonymous			75.81.27.176	0	25APR13:12:02:00	25APR13:12:11:00	1	50253bf830e0a504e5d61ecb7e4d0516	1		1	2	16	1	1	5	3	3	3	3	2	3	2	2	2	1	1	32.745	32.745	32.746	1	4	4	4	4	3	2	2	3	3	3	3	3	3	1	1	2
R_bDFMhgtLVdJiOVv	Default Response Set	Anonymous			66.143.37.1	0	25APR13:12:01:00	25APR13:12:11:00	1	b998e62dfd8235199a37ee3b7f2b5b7f	1		1	1	12	1	2	4	2	2	3	4	1	4	1	2	2	1	1	34.123	34.123	34.126	1	4	3	2	2	4	1	4	5	5	5	1	4	1	1	1	2
R_6E7xBXIF9Ee7mOV	Default Response Set	Anonymous			98.117.54.16	0	25APR13:11:58:00	25APR13:12:11:00	1	f97028af2db66a88184da788fbc84452	1		1	1	6	1	2	1	4	4	3	3	3	3	2	2	2	1	1	46.053	47.534	47.535	2	4	4	4	4	2	2	3	3	3	3	3	4	3	1	2	1
R_5yZNUAFcjn29Ffn	Default Response Set	Anonymous			74.190.81.219	0	25APR13:12:01:00	25APR13:12:11:00	1	7a3294e7241c83f0a4100c06dac7a5bb	1		1	1	25	1	2	3	4	4	2	4	2	2	2	1	1	1	1	33.6	33.6	33.605	1	4	4	4	4	2	2	2	4	2	4	2	4	2	1	2	2
R_9HwmbGgbRtXrgIR	Default Response Set	Anonymous			71.127.249.50	0	25APR13:12:04:00	25APR13:12:11:00	1	d851d8e937fec28da3ae7c5c78ae8d96	2	a	1	2	18	1	1	8	5	5	5	5	5	5	1	1	1	1	1	39.12	39.12	39.128	1	5	5	5	5	5	5	5	5	5	5	5	5	5	1	1	1
R_cGfW7mCiY3ljme1	Default Response Set	Anonymous			72.48.67.57	0	25APR13:12:06:00	25APR13:12:11:00	1	b4d938b538bf97cba6a1e8f69e6b88a0	1		1	1	12	1	1	6	3	2	3	4	2	2	2	2	2	1	1	37.831	37.831	37.833	1	3	3	2	2	4	2	3	4	4	4	2	4	2	1	1	2
R_8euD9O0nlqyZHff	Default Response Set	Anonymous			71.245.252.203	0	25APR13:12:04:00	25APR13:12:11:00	1	aeeb6826383fba8fb1d930ca28e6cd8e	1		1	1	7	1	2	2	4	4	4	4	2	1	2	2	2	1	1	39.231	39.231	39.233	1	5	5	5	5	1	1	1	2	2	4	1	5	1	1	2	2
R_6hBdkizEid8QYTj	Default Response Set	Anonymous			68.194.241.53	0	25APR13:12:06:00	25APR13:12:12:00	1	d9075e9367c58adde7c170231e46516b	1		1	1	33	2	2	1	2	2	2	3	2	3	2	1	1	1	1	39.871	47.145	47.222	2	3	3	3	4	3	3	3	3	2	3	4	3	3	2	2	2
R_1RnIveskxYT934F	Default Response Set	Anonymous			97.91.252.29	0	25APR13:11:59:00	25APR13:12:12:00	1	4b27e5e00b718f9617711fe79f13cc8d	1		1	1	8	1	2	8	1	1	5	5	3	5	2	1	1	1	1	36.512	36.512	36.513	1	5	5	2	2	1	1	5	5	5	5	1	1	1	1	1	1
R_bxTg6zeywI5ILAN	Default Response Set	Anonymous			99.165.68.87	0	25APR13:12:05:00	25APR13:12:12:00	1	da02bc11e36ee3277f166e828161d98f	1		1	1	32	2	2	2	4	4	4	3	3	3	2	2	2	1	1	31.1	31.1	31.103	1	4	4	4	4	2	2	2	4	4	5	2	2	1	1	1	1
R_eWq1XhA2kgxmK45	Default Response Set	Anonymous			69.76.32.40	0	25APR13:11:57:00	25APR13:12:12:00	1	1d1378f6eec4c714d1547e7c16ac3e63	1		1	1	20	2	2	3	3	3	3	2	2	3	1	2	2	1	1	37.168	37.168	37.177	1	4	4	4	4	2	2	2	4	4	4	2	3	1	1	1	2
R_0DMuxkB2jGEu7J3	Default Response Set	Anonymous			74.89.70.206	0	25APR13:12:02:00	25APR13:12:12:00	1	b28370eb1b0068adfaef97dec24fdf03	1		1	1	3	2	2	1	1	1	5	3	3	1	2	2	1	1	1	36.434	36.434	36.44	1	5	4	4	4	2	2	1	5	1	5	1	1	1	1	1	2
R_bkdCo4i5lC4PtNr	Default Response Set	Anonymous			68.56.174.110	0	25APR13:11:58:00	25APR13:12:12:00	1	84a51e9727daa04acca7b82ff2506ea6	1		1	1	25	1	2	2	1	1	5	5	5	5	2	1	2	1	1	44.239	44.239	44.247	1	4	1	1	1	5	4	5	2	2	4	3	5	4	1	2	2
R_1NOzZ6JdwCto5BX	Default Response Set	Anonymous			99.20.65.88	0	25APR13:12:02:00	25APR13:12:12:00	1	4fce1034b56901960f1f30f2de6b855e	1		1	1	10	1	1	2	4	4	3	2	2	2	1	2	1	1	1	45.429	45.429	45.438	1	4	3	4	4	2	2	2	4	4	4	2	2	2	2	2	2
R_6LGKfUFno5eaxpj	Default Response Set	Anonymous			97.69.222.155	0	25APR13:12:01:00	25APR13:12:12:00	1	0c554feffa551676d95b3cb956b9faa5	1		1	1	7	1	2	4	3	3	2	3	3	3	1	2	1	1	1	34.306	34.306	34.307	1	5	3	3	3	3	3	3	3	4	4	3	3	3	1	1	1
R_9n7IKCsyqGcHflr	Default Response Set	Anonymous			67.180.10.232	0	25APR13:12:02:00	25APR13:12:12:00	1	fa089cb0cab79ee4dbd33a3b6f1b22bc	1		1	1	36	1	2	8	3	2	4	4	2	2	2	2	2	1	1	31.93	31.93	31.932	1	4	3	3	4	4	2	2	5	5	4	2	3	3	1	2	2
R_cTFzMyipCuCqFzD	Default Response Set	Anonymous			24.19.22.134	0	25APR13:11:58:00	25APR13:12:12:00	1	b744365306464db1ab125ded8dc16472	1		1	1	36	1	2	4	4	4	4	2	2	1	2	2	2	1	1	76.284	76.284	76.285	1	4	3	4	4	2	2	2	2	2	3	2	4	2	2	2	1
R_bIesBm2WsRGmqKV	Default Response Set	Anonymous			69.130.59.84	0	25APR13:12:06:00	25APR13:12:12:00	1	e368911bee02310600383ab8320f761d	1		1	1	33	2	2	2	4	4	3	3	3	3	2	2	2	1	1	6.987	37.667	37.668	2	4	4	4	4	3	2	1	4	4	4	3	3	1	1	1	1
R_6go99exDghbPTEh	Default Response Set	Anonymous			50.199.104.206	0	25APR13:12:06:00	25APR13:12:12:00	1	184cef9ca3f5a5112318f0a5728b15f6	1		1	2	39	1	1	6	4	4	4	2	2	1	2	2	2	1	1	36.726	36.726	36.73	1	5	5	4	4	1	2	1	5	4	4	2	3	1	1	1	2
R_6th8WLMY4jU6Xlz	Default Response Set	Anonymous			184.190.197.80	0	25APR13:12:01:00	25APR13:12:12:00	1	5df217db37bfdc4e8976b67e817c6524	1		1	1	26	1	2	3	1	2	2	4	3	4	2	2	1	1	1	5.492	40.076	40.083	2	4	3	2	3	4	3	3	4	4	4	3	3	3	1	2	2
R_0drq4teLH6eYpWB	Default Response Set	Anonymous				0	25APR13:12:02:00	25APR13:12:12:00	1	38c0412a0311b09af65e332e6411a73f	1		1	2	66	1	1	6	2	2	3	3	2	2	2	2	1	1	1	33.521	33.521	33.554	1	4	3	3	3	3	3	2	3	3	2	3	4	2	1	1	2
R_0IYZ2CLNqEhLUUd	Default Response Set	Anonymous			98.102.154.114	0	25APR13:12:00:00	25APR13:12:13:00	1	113a257cfbd15a70da33c13d92e52cb7	1		1	1	23	1	2	7	4	4	4	3	2	2	2	2	2	1	1	40.562	40.562	40.564	1	4	4	4	4	2	2	2	5	4	4	2	3	1	1	2	2
R_8jFl9FuCPkEfxCl	Default Response Set	Anonymous			76.116.74.122	0	25APR13:12:04:00	25APR13:12:13:00	1	153025655b7e3bab03fc8923ab36f7a6	1		1	1	36	2	1	8	4	4	3	2	2	1	2	2	2	1	1	36.4	36.4	36.403	1	5	3	4	4	2	2	1	3	4	4	2	4	1	1	2	2
R_40ECIJKX1bH0OOx	Default Response Set	Anonymous			68.81.230.33	0	25APR13:12:01:00	25APR13:12:13:00	1	d54234849f756b1b8092f53aedbeb75f	1		1	1	37	2	2	2	3	3	4	2	2	2	2	2	1	1	1	48.825	48.825	48.87	1	4	5	4	4	2	2	2	4	4	4	2	2	1	1	1	1
R_9BPIpWwdpMrdfMN	Default Response Set	Anonymous			68.41.151.248	0	25APR13:12:04:00	25APR13:12:13:00	1	0cd479bf5fc1ac7d93a7763a5e96d5ee	1		1	1	26	2	2	3	3	3	3	3	3	3	2	2	2	1	1	34.58	34.58	34.582	1	3	3	3	3	3	3	3	4	4	4	2	2	2	1	1	1
R_4ZQMDVqHmIHVWUR	Default Response Set	Anonymous			72.213.164.68	0	25APR13:12:05:00	25APR13:12:13:00	1	7234954f614920333004aa72ac324a14	1		1	1	16	2	2	2	4	4	4	3	3	2	2	2	2	1	1	95.229	95.229	95.232	1	5	5	5	5	3	3	3	3	4	4	2	4	3	1	1	2
R_37WCyr1KKnNc5Qp	Default Response Set	Anonymous			71.53.112.88	0	25APR13:11:59:00	25APR13:12:13:00	1	c4805c9567109d1bcaa4341afd5f00a0	1		1	1	23	2	2	3	3	3	3	2	3	2	2	2	2	1	1	40.726	40.726	40.73	1	2	3	3	3	2	3	2	4	4	3	2	3	1	1	2	1
R_72KVJ69Kybp6c9T	Default Response Set	Anonymous			198.228.234.14	0	25APR13:12:03:00	25APR13:12:13:00	1	cb81060d0de0d75ec1954a30d2b39c4a	1		1	1	15	2	2	2	3	3	4	4	4	3	2	1	1	1	1	0	0	39.959	0	4	4	4	4	2	2	3	4	4	4	3	3	3	1	2	2
R_6WsbxUdCNRVJfkV	Default Response Set	Anonymous			66.172.249.231	0	25APR13:12:07:00	25APR13:12:13:00	1	b2502074b1267d10d54c5143e96d97bf	1		1	1	12	1	1	4	4	4	4	3	4	3	2	2	1	1	1	33.519	33.519	33.523	1	2	3	5	4	4	3	3	4	3	4	4	4	4	1	1	1
R_b3I167yPSLTORSJ	Default Response Set	Anonymous				0	25APR13:12:05:00	25APR13:12:13:00	1	20cb229931ec30312b066b589d1442a9	1		1	1	21	2	2	2	4	4	4	3	3	2	2	2	2	1	1	3.59	50.022	50.023	2	5	4	5	5	2	2	1	4	4	5	2	3	2	1	1	1
R_8DsVhdi9nRconcN	Default Response Set	Anonymous			128.175.62.164	0	25APR13:12:05:00	25APR13:12:13:00	1	6e2a4ac00558ac66cb9161d855ff55af	1		1	1	9	1	1	5	4	4	4	3	3	1	2	2	2	1	1	5.127	38.885	38.89	6	5	5	4	4	2	2	1	4	4	4	2	2	1	1	2	2
R_9TWd0OaV563f953	Default Response Set	Anonymous			173.62.67.191	0	25APR13:11:59:00	25APR13:12:13:00	1	477d200f118538c51c9146a14153ad41	1		1	1	31	1	2	8	3	3	3	3	3	3	2	2	2	1	1	48.513	78.474	78.477	2	4	3	4	3	3	3	3	2	3	3	3	4	3	1	2	2
R_3pFXjcoXuNPYNWl	Default Response Set	Anonymous			63.117.245.206	0	25APR13:12:05:00	25APR13:12:13:00	1	3f9606271670f7021575ae882301fa7e	1		1	2	15	1	1	3	4	3	4	4	1	2	2	2	2	1	1	34.048	34.048	34.055	1	4	3	3	4	2	1	2	5	5	5	2	1	1	2	2	2
R_8rf6AltxWoYqDY1	Default Response Set	Anonymous			74.103.42.75	0	25APR13:12:04:00	25APR13:12:13:00	1	563bc6075928ccbf093090fd2ad25a85	1		1	2	25	1	1	5	1	1	3	5	3	3	2	1	2	1	1	37.209	37.209	37.245	1	4	3	1	1	5	3	3	4	4	4	2	3	2	1	2	2
R_2tn8n2w013U04f3	Default Response Set	Anonymous			75.54.53.115	0	25APR13:12:06:00	25APR13:12:13:00	1	daa4458c1be12fdfe8e1dbd644c43601	1		1	1	19	1	2	6	4	3	3	2	2	2	2	2	2	1	1	32.405	32.405	32.407	1	4	3	3	3	2	2	2	4	4	4	2	3	1	1	2	1
R_8uYEBhC0pwkU2u9	Default Response Set	Anonymous			69.208.133.82	0	25APR13:11:58:00	25APR13:12:14:00	1	d81c96c05509535a4f76ae0d59503e48	1		1	1	37	2	2	3	3	3	3	3	4	3	2	2	1	1	1	69.637	113.268	113.27	2	3	3	3	3	3	4	3	5	5	4	1	2	1	1	1	1
R_8Ju8t99uJFOJOD3	Default Response Set	Anonymous			161.28.158.88	0	25APR13:12:09:00	25APR13:12:14:00	1	6af3d006d6abf182e489fa0afb31a6e8	1		1	2	14	1	1	3	1	1	3	4	4	4	2	2	1	1	1	31.314	31.314	31.314	1	5	1	2	2	4	4	4	4	3	3	2	3	2	1	1	1
R_0CZhiHFqFP4lmy9	Default Response Set	Anonymous			69.25.87.1	0	25APR13:12:07:00	25APR13:12:14:00	1	7ffb3baa60d6505aad7b375de6d7265b	1		1	1	44	1	1	7	4	4	4	3	3	2	2	2	2	1	1	34.217	34.217	34.218	1	4	4	4	4	3	2	2	4	4	4	3	4	3	2	2	2
R_5zlnzPFw1LNqjhb	Default Response Set	Anonymous			96.4.9.45	0	25APR13:12:09:00	25APR13:12:14:00	1	35e5b723a741d227a2a49ae06ab415d5	1		1	1	12	1	1	3	3	3	3	3	3	3	2	2	2	1	1	31.094	31.094	31.097	1	3	3	3	3	3	3	3	3	3	3	3	3	3	1	1	2
R_bBInNM9D9HaYpaB	Default Response Set	Anonymous			71.229.243.41	0	25APR13:12:05:00	25APR13:12:14:00	1	c08ab00d359590cbc434165ce9f39a29	1		1	2	42	1	1	4	2	2	4	4	3	2	2	2	2	1	1	36.518	36.518	36.52	1	4	3	3	3	3	3	2	4	5	5	1	2	1	1	2	1
R_7V5ppI11GrKABpj	Default Response Set	Anonymous			71.112.3.52	0	25APR13:12:08:00	25APR13:12:14:00	1	249e064ca7dd52b91bc7a2bb6c0293db	1		1	1	9	2	2	3	2	2	4	4	4	4	2	1	2	1	1	4.299	39.209	39.21	3	2	3	2	2	2	4	4	5	5	5	2	2	1	2	2	1
R_2aCFxcbzVBm6AOp	Default Response Set	Anonymous			204.169.128.2	0	25APR13:12:04:00	25APR13:12:14:00	1	e656e32040e00f1930df6a090d144cd4	1		1	1	11	1	2	4	5	5	5	3	3	3	1	2	2	1	1	59.356	59.356	59.368	1	5	5	5	5	1	1	1	5	5	5	1	3	1	1	1	2
R_4YFnSV587R0ie5n	Default Response Set	Anonymous			67.237.21.237	0	25APR13:12:08:00	25APR13:12:15:00	1	20f73dd85ee9a7523412c2d82fd53f31	1		1	1	25	2	2	2	4	4	4	3	3	3	2	2	2	1	1	31.593	31.593	31.596	1	4	4	4	4	5	3	1	4	4	4	2	3	1	1	1	2
R_aY92VIdolRezP3D	Default Response Set	Anonymous			75.183.119.89	0	25APR13:12:08:00	25APR13:12:15:00	1	fe2688bf0cf496abf5e6cd262bb86129	1		1	1	19	1	1	5	2	2	2	2	2	3	1	2	1	1	1	34.446	34.446	34.457	1	4	1	3	4	4	4	2	4	4	3	3	3	2	1	1	2
R_efYm2e9drvnKUZf	Default Response Set	Anonymous			98.227.137.31	0	25APR13:12:02:00	25APR13:12:15:00	1	736838c94af13ae4a49bd5cb987d9d86	1		1	1	21	1	1	2	3	3	3	3	3	2	2	2	2	1	1	92.04	92.04	92.055	1	4	4	4	4	2	2	2	4	4	4	2	2	2	1	1	2
R_0jDQjemsrbnu8cJ	Default Response Set	Anonymous			208.180.92.242	0	25APR13:12:05:00	25APR13:12:15:00	1	c9007566f812823583a062b1b099d982	1		1	2	14	2	1	4	3	2	3	4	2	2	2	1	1	1	1	234.237	234.237	234.239	1	2	4	2	2	5	5	5	3	3	3	2	2	3	1	1	1
R_3wkWcME6pwPcFCJ	Default Response Set	Anonymous			216.196.139.21	0	25APR13:12:09:00	25APR13:12:15:00	1	a977f875af6ab0a4e9777f3175874c2a	1		1	1	15	1	1	6	4	4	5	4	4	4	1	1	1	1	1	34.072	36.922	36.923	2	4	4	4	4	5	5	5	4	5	4	4	5	4	1	2	1
R_agDi07DyFdxIKcB	Default Response Set	Anonymous			149.149.215.23	0	25APR13:12:10:00	25APR13:12:15:00	1	d49b8a13cd4ba59052a7112139548f05	1		1	1	3	2	2	2	3	2	4	3	2	4	2	1	2	1	1	1.853	32.075	32.085	4	3	2	1	4	3	5	2	3	4	2	3	2	3	1	2	1
R_2sJlaemUBbejdA1	Default Response Set	Anonymous			12.146.249.178	0	25APR13:12:07:00	25APR13:12:15:00	1	7f96961e077a3d6f3f215f4cd42ff2f7	1		1	1	11	1	2	4	1	2	3	3	4	3	1	1	1	1	1	84.953	84.953	84.954	1	4	4	3	3	4	3	2	4	4	4	2	3	2	1	1	1
R_2i1Yew5LbAQ7QXP	Default Response Set	Anonymous			70.231.135.82	0	25APR13:12:03:00	25APR13:12:15:00	1	7ea3f49c50751b57ed470e9d226237c1	1		1	2	40	1	1	8	2	2	2	3	3	3	2	2	1	1	1	39.407	39.407	39.416	1	4	3	2	2	3	3	3	4	4	3	2	2	2	1	1	1
R_9MpUtNtyAPcA8rH	Default Response Set	Anonymous			75.68.246.113	0	25APR13:12:04:00	25APR13:12:15:00	1	a7b1a1f03c065082f025fe1ca898bc71	1		1	1	11	1	2	3	4	4	3	2	3	2	2	2	2	1	1	11.197	35.701	35.705	3	4	3	4	4	3	2	1	4	4	4	2	2	1	2	2	2
R_b3jsuCxAgZRJRZP	Default Response Set	Anonymous			75.64.52.160	0	25APR13:12:07:00	25APR13:12:15:00	1	93f3a81c7d40adef21f6fd38097cd07b	1		1	1	27	2	2	2	1	1	2	5	4	4	2	2	1	1	1	32.991	32.991	32.992	1	1	3	1	1	4	3	4	4	4	3	3	3	3	1	1	1
R_3lB81f4QmIhNIwt	Default Response Set	Anonymous			96.40.107.40	0	25APR13:12:07:00	25APR13:12:15:00	1	be4e6f198cf4a07bb23c7c88635edf27	1		1	1	8	2	2	2	4	4	4	4	2	1	2	2	2	1	1	13.295	37.807	37.809	2	5	5	5	5	2	1	1	4	5	4	2	2	1	1	1	1
R_cG5EHAz4S2NmFAp	Default Response Set	Anonymous			98.248.70.248	0	25APR13:12:09:00	25APR13:12:15:00	1	2db4beb3df0f981352f212a7fef8789a	1		1	1	18	1	2	7	2	2	3	3	3	3	2	2	2	1	1	34.151	34.151	34.158	1	4	3	4	4	3	3	3	5	5	5	3	3	1	1	2	2
R_4SE82kcIUzMuReJ	Default Response Set	Anonymous			50.89.94.114	0	25APR13:12:08:00	25APR13:12:15:00	1	3e05ddd14ec713988f8a8d64b8fe424d	1		1	1	23	2	2	2	4	3	4	4	3	2	1	1	1	1	1	35.961	35.961	35.963	1	4	4	4	4	3	3	3	5	5	5	3	2	2	1	1	2
R_02ibMmFKzi6LBcN	Default Response Set	Anonymous			71.184.71.21	0	25APR13:12:00:00	25APR13:12:15:00	1	20052f403e1b2e2f2bb4cdbc08eb9cc0	1		1	2	14	1	2	8	2	2	3	4	5	4	1	1	1	1	1	54.709	54.709	54.71	1	4	4	4	4	2	2	2	4	2	3	2	4	4	1	1	2
R_cYXmg4CtRaQAfhr	Default Response Set	Anonymous			165.155.200.28	0	25APR13:12:07:00	25APR13:12:16:00	1	7fce2d980e0e526126ef0991f2d52c17	1		1	1	28	1	2	2	3	3	3	3	3	3	2	2	1	1	1	33.14	33.14	33.14	1	4	3	3	3	3	3	3	5	5	4	2	2	2	1	1	1
R_6xpQHoQeyvaLM2h	Default Response Set	Anonymous			63.117.245.131	0	25APR13:12:07:00	25APR13:12:16:00	1	2ddbec97f35a386620b8d9d328b8767d	1		1	1	21	1	1	4	3	3	3	3	3	3	2	2	2	1	1	33.996	33.996	33.997	1	4	4	4	4	2	2	2	4	4	4	2	3	2	1	1	2
R_0H3RiV1lHm34HAx	Default Response Set	Anonymous			69.204.22.81	0	25APR13:11:58:00	25APR13:12:16:00	1	bb4262169287086e30b3d50800388421	1		1	2	20	1	1	3	2	2	3	4	2	1	2	2	1	1	1	51.262	51.262	51.266	1	2	3	4	4	4	1	1	3	3	4	2	4	1	1	1	1
R_4IKzml6FSg4yDlP	Default Response Set	Anonymous			98.145.216.211	0	25APR13:12:06:00	25APR13:12:16:00	1	b8dd9712495a31bc777c24159e340708	1		1	2	12	1	1	3	2	2	3	2	4	3	1	1	2	1	1	31.956	31.956	31.965	1	5	5	5	5	5	1	1	5	4	4	2	2	2	2	1	2
R_5oTeviFPN1oE7Wd	Default Response Set	Anonymous			50.129.194.41	0	25APR13:12:05:00	25APR13:12:16:00	1	bbeb0dee79714a2671bcc03006c9a279	1		1	2	35	1	1	6	4	4	2	4	3	3	2	1	1	1	1	53.21	55.856	55.857	2	2	4	4	4	2	3	3	4	4	4	2	2	2	2	1	1
R_8nQ3O5fJa7oyzsN	Default Response Set	Anonymous				0	25APR13:12:09:00	25APR13:12:16:00	1	ba48113286c72b5bd9e7dd65441ed9fb	1		1	1	17	1	2	3	3	4	3	4	3	3	2	2	1	1	1	32.684	32.684	32.685	1	4	3	3	3	4	3	3	3	4	4	3	4	2	1	2	2
R_430UAkjJDVfH1hX	Default Response Set	Anonymous			204.89.59.1	0	25APR13:12:10:00	25APR13:12:16:00	1	f6c712c8e8539340f97400747723a9bb	1		1	2	15	1	1	4	4	4	4	3	1	3	2	2	1	1	1	41.058	41.058	41.061	1	4	4	4	4	2	2	1	4	4	4	2	2	2	1	1	2
R_5i3jSf1beRaRLBb	Default Response Set	Anonymous			71.14.27.73	0	25APR13:12:02:00	25APR13:12:16:00	1	245f0b89e58650bc2c0188eb42d10b72	1		1	1	12	2	2	2	4	4	4	2	1	1	2	2	2	1	1	32.833	32.833	32.834	1	5	5	5	5	1	1	1	1	4	4	2	2	3	1	1	2
R_eIPpt8ZrRmqubC5	Default Response Set	Anonymous			190.75.227.58	0	25APR13:12:01:00	25APR13:12:17:00	1	ba5fb8b787dbcdfa94db753f4f1140ab	1		1	1	12	1	2	3	4	4	4	3	3	1	2	2	2	1	1	53.202	53.202	53.203	1	5	3	4	4	2	2	1	4	4	4	1	4	3	1	1	2
R_6VEs3ED348z9VAh	Default Response Set	Anonymous			184.97.191.7	0	25APR13:12:07:00	25APR13:12:17:00	1	9cd2cef7a1143d6cff00f597104a7149	1		1	1	8	2	2	2	4	4	4	3	3	3	2	2	2	1	1	93.733	93.733	93.739	1	4	4	4	4	4	4	3	3	3	3	3	3	2	1	1	1
R_29umZIo1R7QJ3lX	Default Response Set	Anonymous			70.170.80.23	0	25APR13:12:06:00	25APR13:12:17:00	1	c795128c89d8995cedfc378a32a4f9b6	1		1	1	38	2	2	3	3	3	3	3	2	2	2	2	1	1	1	33.8	33.8	33.807	1	4	5	4	4	2	2	2	1	1	5	3	5	5	1	1	1
R_8eQg88KmbBixGxT	Default Response Set	Anonymous			99.43.14.92	0	25APR13:12:01:00	25APR13:12:17:00	1	d41200c92c04015cafe85288fe3a99ba	1		1	1	28	2	2	4	3	3	4	1	1	1	2	2	2	1	1	31.695	31.695	31.696	1	3	3	3	3	1	1	1	3	3	3	3	4	2	1	2	2
R_a5edipyu3Yh5WVT	Default Response Set	Anonymous			76.117.17.171	0	25APR13:12:11:00	25APR13:12:17:00	1	de45fe10dd9a7fedd2b92b7ef18440e2	1		1	1	9	1	2	6	4	4	4	2	1	2	2	2	2	1	1	32.358	32.358	32.36	1	5	5	5	4	1	1	2	4	5	5	2	3	1	2	2	2
R_51GbvbJ0ot0I1gN	Default Response Set	Anonymous			204.195.2.185	0	25APR13:12:10:00	25APR13:12:17:00	1	9eb0fd793be8a1ae926658ccdf51731e	1		1	1	36	2	2	1	4	4	4	3	3	1	2	2	2	1	1	31.967	31.967	31.97	1	5	4	5	5	2	1	1	5	4	4	1	2	1	1	2	1
R_1XlLrfohRduwKXj	Default Response Set	Anonymous			75.23.233.57	0	25APR13:12:07:00	25APR13:12:17:00	1	c7db603b8980e5a14d7dd3b12635b2a4	1		1	1	9	2	2	2	2	2	4	4	3	4	1	1	1	1	1	30.935	30.935	30.938	1	3	3	3	3	3	3	3	4	4	5	3	3	3	1	1	1
R_cV184ydVDLc8ZWR	Default Response Set	Anonymous			172.0.160.176	0	25APR13:12:06:00	25APR13:12:17:00	1	55dedf22d11c2386894c9f6d3409eb48	1		1	2	15	2	2	4	2	2	3	3	3	2	2	2	1	1	1	4.527	44.552	44.554	4	4	3	3	3	2	2	2	3	3	3	2	4	2	1	2	2
R_e9zO1U6zJTRvTRH	Default Response Set	Anonymous			198.137.20.126	0	25APR13:12:10:00	25APR13:12:17:00	1	477a0ac18ab3159e772d8e31ab9818ec	1		1	1	4	1	2	3	3	3	3	3	3	3	2	2	2	1	1	61.516	61.516	61.518	1	3	3	3	3	3	3	3	3	4	4	3	4	3	2	2	2
R_50wBCA13EfUuuPj	Default Response Set	Anonymous			66.196.2.65	0	25APR13:12:09:00	25APR13:12:18:00	1	976c52f46a3048109936f102f1fe30e9	1		1	2	24	2	2	2	2	2	4	4	4	4	1	1	1	1	1	36.461	36.461	36.462	1	5	4	4	4	2	2	2	4	4	4	2	3	2	1	1	1
R_cIOgriRgUrPuvnD	Default Response Set	Anonymous			71.71.99.227	0	25APR13:12:03:00	25APR13:12:18:00	1	2b931451fbf4fbf142d09c375e1055ef	1		1	1	15	2	2	3	1	1	1	3	4	3	2	1	1	1	1	42.243	47.576	47.582	2	5	3	2	2	3	4	3	4	2	3	1	4	1	2	2	2
R_dj3qYgdtDmSBHb7	Default Response Set	Anonymous			24.6.152.22	0	25APR13:12:13:00	25APR13:12:18:00	1	73a8424a26a7615d2c824cff1f9646cc	1		1	1	25	2	2	3	4	4	4	1	1	2	2	2	2	1	1	42.522	42.522	42.524	1	5	5	5	5	1	1	1	5	5	5	2	2	1	1	2	1
R_e3AzKq7FlXcOU2F	Default Response Set	Anonymous			98.19.195.171	0	25APR13:12:04:00	25APR13:12:18:00	1	650b150efad11f3c5393b3f435a4c344	1		1	1	13	2	2	1	4	4	3	3	1	1	2	2	2	1	1	49.089	49.089	49.091	1	5	5	5	5	1	1	1	2	2	3	4	3	1	1	2	2
R_2nw1IF7NLQgGGB7	Default Response Set	Anonymous			98.214.13.74	0	25APR13:12:08:00	25APR13:12:18:00	1	175d077cf3ff6f48270f950b2007a839	1		1	2	13	2	2	1	4	4	4	3	3	3	2	2	1	1	1	16.889	33.296	33.296	2	5	5	4	4	1	1	1	1	1	1	3	5	5	2	1	2
R_beICYXKwQ37EnVr	Default Response Set	Anonymous			66.87.71.236	0	25APR13:12:01:00	25APR13:12:18:00	1	f2ee62ce827614328011189f5d05b312	1		1	1	24	2	2	2	1	1	3	3	3	3	1	2	1	1	1	0	0	39.733	0	1	1	1	1	1	1	1	4	4	4	1	3	3	1	1	2
R_40IWw8dNEyvq9r7	Default Response Set	Anonymous			72.168.155.113	0	25APR13:12:05:00	25APR13:12:19:00	1	e4fb61e276a16d8e39e7e30654ded206	1		1	1	33	2	2	3	4	4	4	2	2	2	2	2	2	1	1	57.071	57.071	57.077	1	4	4	4	4	1	1	1	2	2	3	2	5	2	1	2	2
R_3r4fRROHEqx5ZRz	Default Response Set	Anonymous				0	25APR13:12:00:00	25APR13:12:19:00	1	5348d8fbc59dd59202e49f81c1c6a8d5	1		1	1	15	1	2	7	2	2	4	4	3	4	1	2	2	1	1	39.354	39.354	39.359	1	4	4	4	4	2	1	2	4	5	5	2	2	2	1	2	2
R_79iJ5VilHYBkFkF	Default Response Set	Anonymous			71.127.234.109	0	25APR13:12:08:00	25APR13:12:19:00	1	7193a744bbb7bac15d92430ddf892cde	1		1	1	33	2	2	2	5	5	5	2	1	1	2	2	2	1	1	35.972	35.972	35.978	1	5	5	5	5	1	1	5	5	5	5	1	4	2	2	2	2
R_b3C24xnvfAlCSTb	Default Response Set	Anonymous			97.106.93.179	0	25APR13:12:06:00	25APR13:12:20:00	1	d4fbc90c0301b773cfc1b68f0d4e607f	1		1	2	24	2	2	1	2	2	2	3	3	3	1	2	2	1	1	43.563	43.563	43.565	1	3	3	3	3	3	3	3	4	4	4	2	2	2	1	1	2
R_268n6XvqNkCocex	Default Response Set	Anonymous			24.30.144.92	0	25APR13:12:08:00	25APR13:12:20:00	1	c0dca66a79a9cf24c351ba5dade322a4	1		1	1	32	2	2	2	4	4	4	2	2	2	2	2	2	1	1	3.43	43.613	43.616	2	4	3	4	4	2	2	2	4	4	4	2	4	2	1	1	2
R_4OcANQJkP89Pk0d	Default Response Set	Anonymous				0	25APR13:12:13:00	25APR13:12:20:00	1	887a7ae8ffb2171976992796f3681315	1		1	1	8	2	2	1	3	3	3	4	2	2	2	1	1	1	1	32.578	32.578	32.579	1	4	2	3	4	4	4	3	4	4	4	2	4	4	1	1	2
R_5tf5dShBIfNSnYN	Default Response Set	Anonymous			173.175.175.19	0	25APR13:12:05:00	25APR13:12:20:00	1	267b8a639b7dedbf860fe5ac649182ee	1		1	1	37	2	2	2	2	1	3	5	1	2	1	2	1	1	1	54.607	54.607	54.664	1	3	3	4	5	1	1	5	5	5	5	1	2	1	1	1	2
R_0dG9DbqNcmfc0br	Default Response Set	Anonymous			69.131.106.8	0	25APR13:11:58:00	25APR13:12:20:00	1	04df43886711357d086c5a673f535eb1	1		1	1	36	2	2	1	1	1	3	5	5	5	2	1	1	1	1	117.089	117.089	117.089	1	5	1	4	4	2	2	3	3	3	4	1	5	2	1	1	1
R_cNibE09k5GclC9T	Default Response Set	Anonymous			98.92.163.230	0	25APR13:12:12:00	25APR13:12:20:00	1	905739ed980a5ba548ad8c9d5fee0418	1		1	1	37	2	2	7	3	3	4	3	1	4	1	1	1	1	1	42.449	42.449	42.459	1	4	3	4	3	3	1	4	4	4	3	1	4	1	2	2	2
R_cVe6K9yGKqTHzKd	Default Response Set	Anonymous				0	25APR13:12:01:00	25APR13:12:20:00	1	4d476e0ddfdfc2fb3f72e935497dcfd7	1		1	1	14	2	2	4	3	3	3	4	3	3	2	2	1	1	1	37.149	37.149	37.157	1	4	5	4	4	2	2	2	4	4	4	2	2	3	1	1	2
R_dhWPq5kVfrRVXbn	Default Response Set	Anonymous			150.212.42.80	0	25APR13:12:15:00	25APR13:12:20:00	1	9a82b1079af0104c1c2c368b5052b4a9	1		1	1	8	1	2	3	3	3	3	3	2	4	2	2	1	1	1	34.511	34.511	34.512	1	4	4	4	4	1	1	3	5	5	5	2	2	1	1	1	2
R_bpecvSsZeZHv3ox	Default Response Set	Anonymous			75.71.123.17	0	25APR13:12:07:00	25APR13:12:20:00	1	75233c2c697f06594c4aa858d4f1dc12	1		1	1	22	2	2	1	3	3	3	3	2	2	2	2	2	1	1	81.939	81.939	81.951	1	1	5	5	5	1	1	1	3	4	4	1	4	1	1	1	1
R_7aDZeyVezmJN5fn	Default Response Set	Anonymous			99.18.226.6	0	25APR13:12:12:00	25APR13:12:21:00	1	3cb7cdfb7638fbcc7a464e63d8ef3836	1		1	2	21	2	2	4	3	3	3	3	3	2	2	2	2	1	1	35.085	35.085	35.095	1	4	3	3	3	3	3	2	1	1	4	3	5	4	1	2	2
R_8FTxMBKVIuBcpcp	Default Response Set	Anonymous			173.72.40.161	0	25APR13:12:13:00	25APR13:12:21:00	1	d153f5aa6750b829b852dbe5f3f31bb0	1		1	1	8	2	2	1	4	4	4	2	2	3	1	2	2	1	1	31.426	31.426	31.433	1	5	4	4	4	2	2	3	2	4	4	4	5	2	2	2	1
R_3KtASJeN8zOs4vz	Default Response Set	Anonymous			199.102.118.10	0	25APR13:12:00:00	25APR13:12:21:00	1	a9e6d07a000ee1c0c6a2c82a238b399d	1		1	1	16	2	2	1	3	3	4	3	3	3	2	2	2	1	1	617.015	617.015	617.015	1	4	5	4	4	3	3	2	5	5	4	2	2	1	1	1	1
R_5i1i4MlNdxXUY2p	Default Response Set	Anonymous			50.136.66.163	0	25APR13:12:12:00	25APR13:12:21:00	1	1ce927be8fdc2343fa727b53dd9ffc0a	1		1	1	21	2	2	4	2	2	3	3	3	2	2	2	1	1	1	92.137	92.137	92.143	1	5	4	4	4	2	2	2	5	5	4	3	3	3	2	2	1
R_diEsYulF9VTd05T	Default Response Set	Anonymous			24.255.227.90	0	25APR13:12:14:00	25APR13:12:21:00	1	6a2f9779e42a20ddcfda4c4997c16b76	1		1	2	24	2	2	1	3	3	3	3	3	3	2	2	2	1	1	32.247	32.247	32.248	1	5	3	4	4	1	1	2	3	3	3	2	3	2	2	1	2
R_1YsOXK3Du07oaGh	Default Response Set	Anonymous				0	25APR13:12:03:00	25APR13:12:22:00	1	1d8e8740d59e086cd3e3be39c3005a85	1		1	1	19	2	2	5	4	4	4	3	3	2	1	2	1	1	1	46.53	46.53	46.533	1	4	4	4	4	2	2	2	4	4	4	2	2	2	1	2	1
R_2gjii7iUGXrbrxP	Default Response Set	Anonymous			68.88.167.31	0	25APR13:12:14:00	25APR13:12:22:00	1	c43cdb782e90fe138a8fdba36bfddf6b	1		1	1	13	1	2	3	4	2	3	2	2	2	2	2	2	1	1	31.557	31.557	31.559	1	5	5	5	5	2	1	1	3	4	4	3	2	1	1	1	1
R_9NagBfMVyHCieih	Default Response Set	Anonymous			71.177.205.148	0	25APR13:12:13:00	25APR13:12:22:00	1	876d6b2e3394a9b770fad13e3ed402ec	1		1	1	33	2	2	1	5	5	5	5	5	5	1	1	1	1	1	81.875	81.875	81.875	1	5	5	5	5	5	5	5	5	5	5	5	5	5	1	1	1
R_86W5YjGaW5GtQzP	Default Response Set	Anonymous			67.135.148.2	0	25APR13:12:12:00	25APR13:12:22:00	1	d7b81a6faaea34cbddd7f9e06dd137a2	1		1	1	35	2	2	2	1	1	1	5	3	3	1	1	2	1	1	45.467	45.467	45.469	1	3	2	2	1	4	3	3	1	2	1	2	4	4	1	1	2
R_06zH5id74UTAJ6t	Default Response Set	Anonymous			76.93.9.205	0	25APR13:12:11:00	25APR13:12:22:00	1	f315711c3171f79d4d2a72606291270d	1		1	1	35	1	2	6	1	1	1	4	4	5	2	2	2	1	1	32.982	32.982	32.982	1	1	1	1	1	5	5	5	1	1	1	3	5	5	1	2	1
R_7PxKiFdYZusOCUZ	Default Response Set	Anonymous			24.117.131.94	0	25APR13:12:15:00	25APR13:12:22:00	1	db229d35eabf87eaff542767318ce18e	1		1	1	9	2	2	4	3	3	3	5	4	2	2	2	2	1	1	31.463	31.463	31.472	1	5	4	3	3	1	3	1	5	5	5	1	2	1	1	1	2
R_7WMl9Y0sBp2zrDf	Default Response Set	Anonymous			174.98.46.235	0	25APR13:12:14:00	25APR13:12:22:00	1	6be04bb29ebac3388142a5262e54d9e1	1		1	2	19	2	2	2	2	2	3	4	4	3	1	1	1	1	1	47.374	47.374	47.389	1	4	3	2	2	4	4	4	4	4	4	1	2	2	1	1	1
R_5cjkheGGjTsQBz7	Default Response Set	Anonymous			99.60.67.19	0	25APR13:11:59:00	25APR13:12:22:00	1	e5a62372cf685df285c2f8c7a708fca6	1		1	1	30	2	2	2	4	4	3	3	3	3	1	1	1	1	1	962.919	962.919	962.925	1	4	4	4	4	3	3	3	3	3	3	2	4	2	1	1	1
R_6u6fG93MlDNOCvr	Default Response Set	Anonymous			98.89.87.202	0	25APR13:12:11:00	25APR13:12:23:00	1	32e2ab745ceb5785175fe99b7b5b7fe3	1		1	2	16	1	2	3	3	3	3	2	4	3	1	2	2	1	1	0	0	55.654	0	4	5	5	5	3	2	2	5	5	5	3	4	5	1	1	1
R_8jlY9wOqelorscR	Default Response Set	Anonymous			98.213.117.55	0	25APR13:12:16:00	25APR13:12:23:00	1	4ae6949a7793a9b5edbdb4536bc8b09d	1		1	1	13	1	2	4	4	4	4	2	2	2	2	2	1	1	1	33.123	33.123	33.123	1	4	5	4	4	2	2	2	4	4	4	2	2	2	1	1	2
R_3fR3CHPVn0zfuvz	Default Response Set	Anonymous			74.47.143.97	0	25APR13:12:17:00	25APR13:12:24:00	1	cd09e1638ab2b516c51ef63f69ab0016	1		1	1	8	2	2	2	2	2	3	4	2	4	2	1	2	1	1	36.348	36.348	36.348	1	2	3	2	2	2	2	2	4	4	4	2	3	1	1	1	1
R_0OjqCGYvLs8wWwJ	Default Response Set	Anonymous			174.22.212.16	0	25APR13:12:09:00	25APR13:12:24:00	1	102ea347ccbcb834fa7b11b71e513bc6	1		1	1	26	2	2	3	3	3	3	5	4	5	1	1	1	1	1	42.947	42.947	42.963	1	4	2	1	2	5	4	4	5	5	4	1	3	1	1	1	2
R_9ZHB4bnTW7sWN9j	Default Response Set	Anonymous			76.116.3.82	0	25APR13:12:15:00	25APR13:12:24:00	1	86681f2283dcb00d5eb7407a2f28313b	1		1	1	18	2	2	3	2	1	5	5	4	4	1	1	2	1	1	35.679	35.679	35.697	1	4	1	1	1	5	5	3	2	4	4	3	3	2	1	2	1
R_cAU6bgycD8JLP93	Default Response Set	Anonymous			69.129.15.34	0	25APR13:12:12:00	25APR13:12:24:00	1	6865d09ab1fdc7110857110695aaf69b	1		1	1	42	2	2	2	4	5	4	4	4	5	1	1	1	1	1	32.79	32.79	32.806	1	5	5	5	4	4	4	5	5	4	5	4	5	5	1	1	1
R_4HMVWB0hrRQNuWV	Default Response Set	Anonymous			24.30.99.39	0	25APR13:12:18:00	25APR13:12:24:00	1	a48d60c0c26abce77a49679543cf96a8	1		1	2	25	1	2	2	3	3	3	3	3	1	1	2	2	1	1	49.524	49.524	49.527	1	3	3	3	3	4	3	1	4	4	3	2	2	2	1	1	2
R_en82b5QazKivVoV	Default Response Set	Anonymous			71.31.70.104	0	25APR13:12:08:00	25APR13:12:24:00	1	2f55825453bae2af64b46ae6af212535	1		1	1	25	2	2	3	4	4	4	3	3	3	2	2	2	1	1	52.574	52.574	52.607	1	3	3	4	4	3	3	2	4	4	4	2	3	2	1	1	1
R_8D09ZwE3GFD78fX	Default Response Set	Anonymous			75.138.26.175	0	25APR13:12:17:00	25APR13:12:24:00	1	220babdfb0f5d43f396aef9fa99e8f28	1		1	1	14	2	2	4	5	5	5	1	1	3	2	2	2	1	1	33.849	33.849	33.864	1	5	5	5	5	1	1	3	1	1	4	3	5	2	1	2	2
R_bDjzVG1vqpkwSJT	Default Response Set	Anonymous			166.82.212.77	0	25APR13:11:57:00	25APR13:12:25:00	1	bc6f8d8c1260bfc8fa2cab41c8cfd3d9	1		1	1	4	2	2	1	4	4	4	3	2	2	1	2	1	1	1	3.755	110.491	110.493	2	5	4	4	4	2	2	2	3	4	4	2	3	2	1	1	2
R_4ZV3ry3693eKi69	Default Response Set	Anonymous			208.163.245.16	0	25APR13:12:16:00	25APR13:12:25:00	1	53e5268828ac5200dce0cb19533a769a	1		1	1	33	2	2	3	1	1	4	4	3	4	2	1	2	1	1	32.807	32.807	32.808	1	4	2	1	1	4	3	5	4	4	5	2	2	2	1	1	1
R_8epWPtHIsKyaLlP	Default Response Set	Anonymous			68.43.182.205	0	25APR13:12:14:00	25APR13:12:25:00	1	023b2ec2f67019a6d1d00ad4c3cd156c	1		1	1	32	2	2	4	2	2	3	3	3	3	2	2	2	1	1	59.232	59.232	59.247	1	2	3	2	2	3	3	3	2	2	2	2	4	3	1	1	2
R_0do8zKBFwSwuOep	Default Response Set	Anonymous			68.116.88.57	0	25APR13:12:15:00	25APR13:12:25:00	1	2830fc5c7b9d15a09203b8574ecd7332	1		1	1	20	2	2	5	3	3	2	2	3	4	2	2	2	1	1	36.191	36.191	36.192	1	5	3	4	4	1	1	4	4	4	5	2	4	1	2	1	2
R_1Y6NmeCucZ0zCG9	Default Response Set	Anonymous			207.171.227.15	0	25APR13:12:15:00	25APR13:12:25:00	1	1739d23b39183240df399fdc12878943	1		1	1	8	2	2	2	4	3	4	3	3	1	2	2	2	1	1	53.096	53.096	53.097	1	4	3	4	4	3	3	2	4	4	4	3	3	2	1	2	2
R_73WsISPFtmcPTp3	Default Response Set	Anonymous			71.224.89.227	0	25APR13:12:05:00	25APR13:12:25:00	1	bb78ee479f653d2cc753e2638cb1ea91	1		1	1	19	2	2	4	4	4	4	4	3	3	2	2	1	1	1	68.317	68.317	68.321	1	2	2	4	4	4	4	3	2	2	4	3	4	4	1	2	2
R_0uq1sOT7KPZ0OfX	Default Response Set	Anonymous			204.185.39.253	0	25APR13:12:16:00	25APR13:12:25:00	1	a81e272cda3614a79dfaa4369b7a0498	1		1	1	21	1	2	4	3	3	3	3	3	3	2	2	1	1	1	32.5	32.5	32.505	1	4	3	3	3	3	3	3	1	1	3	3	4	5	1	2	2
R_0OmS0Qk8JqIrqnP	Default Response Set	Anonymous			68.174.235.133	0	25APR13:12:17:00	25APR13:12:25:00	1	a17e0645f2e66aa8ed37f8cac43dc90f	1		1	1	12	1	2	5	4	4	4	2	2	2	2	2	2	1	1	53.669	88.428	88.43	2	5	4	5	4	1	1	1	5	5	5	1	1	1	1	2	2
R_3f0nrA0Po6aXvp3	Default Response Set	Anonymous				0	25APR13:12:13:00	25APR13:12:25:00	1	16af46bb0fe86cc7702214335c1ce73c	1		1	1	11	1	2	4	1	1	1	5	5	5	1	1	1	1	1	17.643	66.716	66.719	3	4	1	2	2	5	5	5	5	5	5	3	4	3	1	1	2
R_3wseR8swG5LKeep	Default Response Set	Anonymous			184.5.206.52	0	25APR13:12:18:00	25APR13:12:25:00	1	fad73c43319f0aa09fa5ff729ffd1bd4	1		1	1	37	1	2	3	3	3	3	2	3	2	2	2	2	1	1	47.176	47.176	47.178	1	4	4	4	4	2	3	2	3	3	2	3	4	3	1	2	1
R_bCnbIXrpxIwMsZv	Default Response Set	Anonymous			50.138.12.24	0	25APR13:12:17:00	25APR13:12:25:00	1	fcb29ec2ba1ee0d56958021d9af7f861	1		1	1	12	2	2	5	3	3	2	3	3	3	1	2	1	1	1	51.019	51.019	51.03	1	5	4	4	3	2	1	1	3	3	3	2	4	3	1	1	2
R_cMYhnWw8iQG8Nc9	Default Response Set	Anonymous			71.231.42.81	0	25APR13:12:09:00	25APR13:12:26:00	1	f499d3d9fb534d0e85c1d3d5e96cae3c	1		1	1	32	1	2	8	4	4	5	3	1	2	2	2	2	1	1	55.602	55.602	55.604	1	4	5	5	5	1	1	1	2	2	4	2	5	3	1	2	2
R_5p3vE3fBQIMGcSx	Default Response Set	Anonymous			69.171.178.89	0	25APR13:12:10:00	25APR13:12:26:00	1	840b787f19604a2d9ffbfc7719a3d9bf	1		1	1	6	2	2	4	2	2	3	4	3	3	2	2	1	1	1	0	0	38.332	0	3	3	4	4	3	3	3	5	5	3	2	2	3	1	2	2
R_5hBqdIaddfrzKol	Default Response Set	Anonymous			98.207.89.208	0	25APR13:12:19:00	25APR13:12:26:00	1	ed167d1e230b0e614c396b8f22352464	1		1	1	32	2	2	2	4	4	4	1	1	1	2	2	2	1	1	32.485	32.485	32.5	1	5	5	5	5	5	5	5	2	2	3	3	5	3	1	1	1
R_cvTm2wXhVH5LUJn	Default Response Set	Anonymous			74.103.140.108	0	25APR13:12:21:00	25APR13:12:27:00	1	027ab956b503b499f21d7beb9991007b	1		1	1	18	1	2	5	3	3	3	3	2	1	2	2	2	1	1	31.879	31.879	31.879	1	4	4	4	4	2	2	1	4	4	5	2	2	1	1	2	2
R_cMGRXnx18xXEEf3	Default Response Set	Anonymous			68.61.168.87	0	25APR13:12:18:00	25APR13:12:27:00	1	3cc6fb25de88f8af11e25200d2cedb4f	1		1	1	18	2	2	3	2	2	3	3	3	3	2	1	2	1	1	36.448	36.448	36.452	1	5	3	2	2	3	3	3	5	4	3	2	2	1	1	2	1
R_0p1P2fGDe41ogND	Default Response Set	Anonymous			98.172.146.66	0	25APR13:12:12:00	25APR13:12:27:00	1	df9c020536632054fadc04d8834f8da7	1		1	1	7	1	2	4	4	4	4	4	4	3	2	1	2	1	1	79.438	79.438	79.439	1	4	4	4	4	4	4	3	4	4	4	3	4	3	1	1	2
R_eKSWxTJBMlRpbXT	Default Response Set	Anonymous			50.113.99.231	0	25APR13:12:13:00	25APR13:12:27:00	1	83ff5f462ba4012e166525b1d38a8497	1		1	1	18	2	2	1	4	4	4	2	2	1	2	2	2	1	1	70.76	70.76	70.771	1	5	5	5	5	1	1	1	5	5	5	1	1	1	1	2	2
R_0p4vt0RuQSpfx53	Default Response Set	Anonymous			155.72.100.4	0	25APR13:12:19:00	25APR13:12:27:00	1	75a2d72a496defc66775e120eac4de50	1		1	1	12	1	2	5	3	3	3	4	4	3	2	1	2	1	1	31.03	31.03	31.03	1	2	3	3	3	3	3	3	4	4	4	2	4	2	1	2	2
R_9mCfJEde8CAZXaB	Default Response Set	Anonymous			76.171.132.119	0	25APR13:12:20:00	25APR13:12:27:00	1	bdecdd798d12f46fa41b51a5a7af40d8	1		1	1	20	2	2	4	2	5	3	4	3	3	1	2	1	1	1	37.678	37.678	37.685	1	3	3	3	3	3	2	3	4	4	4	2	2	3	1	1	2
R_6QCA796uZUzC6A5	Default Response Set	Anonymous			64.250.200.22	0	25APR13:12:14:00	25APR13:12:27:00	1	bf08401368219d9954c2610a90be5717	1		1	1	13	2	2	3	3	3	3	3	3	3	1	1	1	1	1	34.006	34.006	34.01	1	3	4	4	4	4	4	4	4	4	4	3	3	3	1	1	1
R_3n2sCinxGTjNXP7	Default Response Set	Anonymous			76.104.164.94	0	25APR13:12:16:00	25APR13:12:28:00	1	290a4f6c2e155def79b3d42e2fc420ac	1		1	1	24	1	2	4	3	3	3	3	3	3	2	2	2	1	1	42.065	42.065	42.067	1	3	4	3	3	3	3	3	4	3	4	3	4	3	1	1	2
R_e4lnhfpBM3e8xbD	Default Response Set	Anonymous				0	25APR13:12:20:00	25APR13:12:28:00	1	3ee822a940128a7dadf0e2efd468ce51	1		1	2	17	2	2	1	3	3	3	2	2	2	2	2	2	1	1	44.309	44.309	44.309	1	5	3	4	4	1	1	1	5	5	5	1	2	1	1	1	2
R_3jGHWyfDbGaSXdj	Default Response Set	Anonymous			66.66.215.229	0	25APR13:12:20:00	25APR13:12:28:00	1	a060c544cb3f6cf5cbe85ebc59e3de7d	1		1	1	34	1	2	3	3	3	3	3	3	3	2	1	2	1	1	33.388	33.388	33.398	1	5	4	4	4	3	3	3	5	5	4	1	3	1	1	1	2
R_bf8Uk4cHI4dkgDP	Default Response Set	Anonymous			173.170.86.198	0	25APR13:12:22:00	25APR13:12:29:00	1	e71432c92f4bea852a1a1361f4107873	1		1	1	13	1	2	4	2	2	3	2	2	2	2	1	2	1	1	35.247	35.247	35.248	1	5	2	2	4	2	2	1	4	4	2	3	4	4	1	1	2
R_5nJLktvE7V3oSln	Default Response Set	Anonymous			75.161.229.83	0	25APR13:12:20:00	25APR13:12:29:00	1	e45fb1f3efc5e3b7ed34a85da47676a8	1		1	1	25	2	2	7	3	3	2	4	4	3	2	1	2	1	1	31.399	31.399	31.405	1	4	3	2	2	4	4	3	4	4	2	2	2	1	1	1	2
R_0uH9O9f3tCtXwvr	Default Response Set	Anonymous			68.56.28.110	0	25APR13:12:16:00	25APR13:12:29:00	1	b4e6069c02b6293a2ba19c6a9510070f	1		1	1	8	2	2	4	1	1	5	5	4	5	2	1	2	1	1	40.68	40.68	40.681	1	1	1	1	1	5	4	5	1	1	5	3	5	4	1	2	2
R_0SAjvLfMvSxYua1	Default Response Set	Anonymous			71.55.93.234	0	25APR13:12:18:00	25APR13:12:30:00	1	5949b5f31f0e7341eafab6674dd3c876	1		1	1	23	2	2	4	2	2	3	3	3	3	2	1	1	1	1	38.238	38.238	38.244	1	5	4	2	2	2	2	3	4	4	3	1	1	1	1	2	2
R_4V1TzdZyiKATXZr	Default Response Set	Anonymous			198.102.161.2	0	25APR13:12:18:00	25APR13:12:30:00	1	25c182f8fe0528907f396fac6ea8c273	1		1	1	34	2	2	2	3	4	4	2	2	2	2	2	2	1	1	37.513	37.513	37.515	1	4	3	4	4	2	2	2	4	4	3	3	3	3	1	2	1
R_ctI2Aw6CcaZu6KV	Default Response Set	Anonymous			66.69.186.209	0	25APR13:12:21:00	25APR13:12:30:00	1	fec9e2a1e614554a32774a3b4364012e	1		1	1	31	2	2	4	3	3	3	3	3	2	2	2	2	1	1	31.726	31.726	31.734	1	3	3	3	3	3	3	1	1	1	4	3	4	4	2	2	1
R_88Kr9pzumavyUkZ	Default Response Set	Anonymous			98.172.125.99	0	25APR13:12:22:00	25APR13:12:30:00	1	0376cb1b29279a978a51921695085cc0	1		1	1	12	1	2	3	3	2	3	4	3	3	2	2	1	1	1	46.048	46.048	46.049	1	5	5	4	4	3	3	2	4	4	4	2	3	4	1	2	2
R_aaEtPIoyl1FFwpv	Default Response Set	Anonymous			208.87.234.180	0	25APR13:12:16:00	25APR13:12:30:00	1	05aa99674be2555d9358baabcfee85a6	1		1	1	26	1	2	3	4	4	5	3	1	1	2	2	2	1	1	31.37	31.37	31.37	1	5	5	5	5	1	1	1	5	5	4	2	2	2	1	1	2
R_0HZ3iI1EhrYPn2R	Default Response Set	Anonymous			174.54.110.14	0	25APR13:12:23:00	25APR13:12:30:00	1	a3542c61c91bc7f64a72ec52a0f42267	1		1	1	27	2	2	4	1	1	4	5	5	5	2	1	1	1	1	49.405	49.405	49.409	1	4	3	1	1	5	5	5	3	3	2	2	4	4	1	1	2
R_a00CcCiwasOfYTH	Default Response Set	Anonymous			23.28.67.83	0	25APR13:12:10:00	25APR13:12:30:00	1	d02f3cf635373851385277bb0165f9dc	1		1	1	18	2	2	2	3	3	3	3	3	3	1	1	1	1	1	62.837	62.837	62.849	1	3	1	3	3	3	3	3	1	2	1	1	3	3	1	1	1
R_1Um2nM4994lOdAF	Default Response Set	Anonymous			76.100.141.70	0	25APR13:12:23:00	25APR13:12:31:00	1	5b60c60bb8af9fe79577f1636daad5fc	1		1	2	11	1	2	3	2	2	3	4	3	2	2	2	1	1	1	33.756	33.756	33.762	1	5	3	1	1	1	3	2	2	2	4	2	5	1	1	1	1
R_9LC8rmSYSb5tF3L	Default Response Set	Anonymous			12.96.96.5	0	25APR13:12:26:00	25APR13:12:31:00	1	94c7f327291686bbd8ae0be20e4ab529	1		1	1	34	1	2	3	5	5	5	1	1	1	2	2	2	1	1	32.996	32.996	32.996	1	5	3	5	5	1	1	1	5	5	5	1	1	1	2	2	2
R_3sF2MttplnVoBfL	Default Response Set	Anonymous			96.253.84.71	0	25APR13:12:16:00	25APR13:12:31:00	1	a293375045fee8b33e5b80dd446c938b	1		1	1	30	1	2	6	4	3	3	4	2	2	2	2	2	1	1	83.673	83.673	83.684	1	3	4	4	4	3	2	2	4	4	4	2	1	1	1	2	2
R_1Y1pa3J1doGPX1z	Default Response Set	Anonymous			70.199.133.250	0	25APR13:12:19:00	25APR13:12:32:00	1	36438ceafc8a193ae72bc17175911237	1		1	1	9	1	2	5	4	4	3	3	3	2	1	2	2	1	1	0	0	34.475	0	4	3	4	4	2	2	2	5	2	4	1	2	1	1	2	1
R_73S5sUxBdFbKqs5	Default Response Set	Anonymous				0	25APR13:12:15:00	25APR13:12:32:00	1	0d89c5575afef0c2066e7b66a500961b	2	a	1	1	15	2	2	2	4	4	4	3	3	3	2	2	2	1	1	68.07	68.07	68.072	1	5	5	5	5	1	1	1	4	4	5	3	4	1	1	1	2
R_6J7RR4D9BAApErP	Default Response Set	Anonymous			75.109.29.146	0	25APR13:12:22:00	25APR13:12:32:00	1	d1205ac534d1a91bc22fd0b4f0b8668d	1		1	2	16	1	2	2	4	4	3	3	5	2	2	1	1	1	1	34.09	34.09	34.091	1	5	5	5	5	1	1	1	4	4	3	2	4	2	1	1	2
R_3qlj16PP6JG4vUF	Default Response Set	Anonymous			161.28.149.92	0	25APR13:12:21:00	25APR13:12:33:00	1	fbc88be352eab6eaa255f7c6c47f1e24	1		1	1	17	1	2	3	3	3	3	3	3	2	2	2	2	1	1	33.533	33.533	33.54	1	4	4	3	3	3	3	2	4	4	4	4	3	2	1	1	2
R_dimPpwviD1XG8sJ	Default Response Set	Anonymous			173.60.215.202	0	25APR13:12:26:00	25APR13:12:33:00	1	1a7955a41ae0384eedf9a6e7e6823e4b	1		1	1	20	1	2	4	4	4	4	2	1	1	2	2	2	1	1	34.987	34.987	34.99	1	5	3	4	4	2	1	1	4	5	4	2	2	1	1	2	2
R_77EyD0tmWOF0JHD	Default Response Set	Anonymous			71.188.67.123	0	25APR13:12:18:00	25APR13:12:33:00	1	ef5cb3f157d74fe093bbc657c9095220	1		1	2	29	2	2	1	3	3	2	3	3	2	2	2	2	1	1	32.191	32.191	32.199	1	4	4	3	3	3	3	3	4	4	3	3	2	3	1	2	2
R_cUvYFvMlsUhbx9H	Default Response Set	Anonymous			206.51.151.141	0	25APR13:12:21:00	25APR13:12:33:00	1	8f0c676173343a2a8f50612e8526ffb1	1		1	1	31	2	2	4	3	2	3	4	4	3	1	2	2	1	1	34.579	34.579	34.579	1	3	2	3	3	4	4	3	4	3	3	3	3	2	1	2	2
R_3mJa8KMMrWUZjUx	Default Response Set	Anonymous				0	25APR13:12:19:00	25APR13:12:33:00	1	6b240006bfb61fd286a7e58cd3ccf063	1		1	1	31	2	2	3	1	1	1	1	1	1	1	2	1	1	1	66.691	66.691	66.692	1	5	3	5	5	5	5	5	3	3	3	3	3	3	1	1	2
R_2moXtuUlewrcfLD	Default Response Set	Anonymous			24.46.69.44	0	25APR13:12:16:00	25APR13:12:33:00	1	53c887c4b42a305adc387bf883de4128	1		1	1	25	1	2	7	2	2	4	4	3	3	2	2	2	1	1	49.679	49.679	49.69	1	4	3	2	2	3	3	3	4	4	4	2	2	2	1	2	2
R_eLI57L9Rozb2zAh	Default Response Set	Anonymous			72.54.160.94	0	25APR13:12:18:00	25APR13:12:33:00	1	87ebe0b057777b509c51d4660c282528	1		1	1	9	1	2	4	4	4	4	2	2	3	2	2	2	1	1	34.249	34.249	34.252	1	4	4	4	4	2	1	1	2	2	4	2	5	2	1	1	1
R_6Gsw640ugxPdbKt	Default Response Set	Anonymous			156.110.82.142	0	25APR13:12:22:00	25APR13:12:33:00	1	442b2a5992fa13aad399fdf4a17c4049	1		1	1	17	2	2	1	1	1	2	3	3	3	1	1	1	1	1	101.162	101.162	101.165	1	4	3	3	3	4	3	3	3	2	3	2	4	4	1	1	1
R_6KHuefEAJkkLObr	Default Response Set	Anonymous			67.175.81.129	0	25APR13:12:08:00	25APR13:12:34:00	1	5c57ec68a9b8fc84a04ece7c8a08345d	1		1	1	28	1	2	5	2	2	4	5	5	5	1	1	1	1	1	34.766	34.766	34.769	1	2	3	4	3	4	4	4	5	5	5	1	1	1	1	1	1
R_0MtvVeT7B0Do96d	Default Response Set	Anonymous			205.214.251.15	0	25APR13:12:23:00	25APR13:12:34:00	1	88d4fb166651aea2be4e0dadf9e55c86	1		1	1	21	2	2	2	3	2	2	3	3	3	1	2	2	1	1	46.448	46.448	46.453	1	3	3	3	3	3	3	3	4	4	4	2	2	2	1	1	1
R_b9fXRNNuKrHwMPH	Default Response Set	Anonymous				0	25APR13:12:19:00	25APR13:12:34:00	1	3e62d8545d7ad76793c3a375385439bb	1		1	1	35	2	2	3	3	3	3	3	3	3	2	2	1	1	1	43.708	43.708	43.71	1	4	4	4	4	2	2	2	2	4	4	2	2	2	2	2	2
R_9EIrt5c9KMhqjiJ	Default Response Set	Anonymous			184.6.191.241	0	25APR13:12:22:00	25APR13:12:34:00	1	8317dc22f7d32061e201f1104094ddc3	1		1	1	32	2	2	2	4	4	4	4	4	3	1	2	2	1	1	51.049	51.049	51.05	1	4	4	4	4	3	3	3	4	4	4	2	3	3	2	1	2
R_2cmHLnOjhqF5H25	Default Response Set	Anonymous			76.235.9.113	0	25APR13:12:25:00	25APR13:12:34:00	1	5309f85d95977892458a15fb665d9d9c	1		1	1	35	1	2	2	5	5	5	1	1	1	2	2	2	1	1	32.931	32.931	32.943	1	5	5	4	4	1	1	1	2	2	4	3	4	4	1	2	2
R_1Zx2quKY6GlkCvb	Default Response Set	Anonymous			98.14.76.15	0	25APR13:12:21:00	25APR13:12:34:00	1	d7be6585a5da84b2177b448b8cf0748d	1		1	1	19	2	2	3	4	4	4	2	1	2	2	2	2	1	1	37.347	37.347	37.354	1	4	4	4	4	3	1	2	3	4	4	2	2	3	1	1	1
R_3INv4zm5yvxwYcd	Default Response Set	Anonymous			184.89.207.35	0	25APR13:12:02:00	25APR13:12:34:00	1	ba8603022d3e230b83a7f418b7da41b8	1		1	1	5	2	2	5	2	1	4	4	4	5	1	1	1	1	1	368.555	368.555	368.559	1	4	4	4	3	3	4	4	4	5	4	2	2	2	1	1	2
R_7aORWPvJdwJcejj	Default Response Set	Anonymous			72.72.254.129	0	25APR13:12:19:00	25APR13:12:35:00	1	194cdfce06b776e0e8c9f646a8c263a2	1		1	1	25	2	2	5	1	1	4	4	4	4	2	2	2	1	1	44.872	44.872	44.873	1	4	3	2	2	4	4	5	2	2	4	3	4	3	1	2	2
R_b2zV6d5SU7iNS29	Default Response Set	Anonymous			69.47.146.24	0	25APR13:12:22:00	25APR13:12:35:00	1	3e06415e44dd18962618e0f17219e9eb	1		1	1	33	1	2	5	2	2	2	4	4	3	1	1	1	1	1	42.884	42.884	42.889	1	4	3	2	2	4	4	3	3	3	3	3	3	3	1	2	2
R_e9WcQ5j8aazfXOl	Default Response Set	Anonymous			66.161.217.2	0	25APR13:12:18:00	25APR13:12:35:00	1	2651e1715aaf313898b7df44e6d4c292	1		1	1	21	1	2	8	5	5	4	2	2	1	2	2	2	1	1	113.087	113.087	113.088	1	5	3	4	5	2	2	2	4	4	4	2	1	2	1	2	1
R_bNS8MQRKoS5IkaF	Default Response Set	Anonymous			71.22.36.185	0	25APR13:12:23:00	25APR13:12:35:00	1	f07d2f2b34a07f121887c3da34906b1b	1		1	1	15	2	2	2	1	1	5	4	3	5	1	1	1	1	1	0	0	63.11	0	3	3	2	2	3	3	4	4	5	4	2	2	2	1	1	1
R_czN0Pq3IUEpQAzr	Default Response Set	Anonymous			71.201.124.97	0	25APR13:12:27:00	25APR13:12:36:00	1	3956b2114811081691d33c09a77b25b7	1		1	1	36	2	2	6	4	4	3	3	3	3	2	2	2	1	1	53.406	53.406	53.411	1	4	4	4	4	2	2	3	3	4	4	2	3	2	1	1	2
R_ei0C1mo6DiUAS5D	Default Response Set	Anonymous			24.251.61.193	0	25APR13:12:18:00	25APR13:12:37:00	1	28da71beaca2921e00f7649220325301	1		1	1	8	2	2	4	4	4	4	2	1	2	1	2	2	1	1	38.136	38.136	38.138	1	4	5	4	4	2	1	1	5	5	4	1	2	1	1	1	1
R_9uhe8vqTDH7Zrdr	Default Response Set	Anonymous			71.15.121.26	0	25APR13:12:24:00	25APR13:12:37:00	1	bc262f452224e42158802ed77490684c	1		1	1	26	2	2	1	4	3	3	3	3	3	2	2	1	1	1	39.597	39.597	39.6	1	2	3	3	3	3	3	3	4	3	3	2	2	3	2	1	1
R_3f3Ay6UZbTqXNBP	Default Response Set	Anonymous			96.28.221.70	0	25APR13:12:22:00	25APR13:12:37:00	1	0828e84409c23b9c85e113f81cbb62cd	1		1	1	30	2	2	4	3	3	3	3	3	3	2	2	1	1	1	45.083	47.108	47.119	2	4	4	4	4	2	2	3	3	3	4	2	3	3	1	2	2
R_ePTfJUEkStsYMHH	Default Response Set	Anonymous			65.185.112.120	0	25APR13:12:27:00	25APR13:12:37:00	1	3ffa3e9e35390d77c923ab0a12469657	1		1	1	14	2	2	3	1	1	5	5	5	5	1	2	2	1	1	34.791	34.791	34.792	1	4	1	1	1	5	5	5	5	4	4	4	3	1	1	2	2
R_3lsuxWpofHRVMH3	Default Response Set	Anonymous			173.184.27.252	0	25APR13:12:28:00	25APR13:12:38:00	1	b7276e0706a172208731b470f684c403	1		1	2	29	2	2	1	3	3	4	4	3	3	1	2	1	1	1	33.494	33.494	33.506	1	5	5	5	5	2	2	2	5	5	5	1	2	1	1	1	1
R_3xAwv9IMIULEUHr	Default Response Set	Anonymous			75.72.189.142	0	25APR13:12:27:00	25APR13:12:39:00	1	5b4492b339611c668813e3a9fd06cd21	1		1	1	28	2	2	1	3	3	3	3	3	3	2	2	2	1	1	35.505	35.505	35.505	1	4	3	3	3	3	3	3	3	4	3	3	4	3	1	1	1
R_1NcT6bJqFMTriZL	Default Response Set	Anonymous			173.18.30.113	0	25APR13:12:23:00	25APR13:12:39:00	1	5429d5e1059c786f5fde0111e726fcd5	1		1	2	8	2	2	2	3	4	3	4	4	4	2	2	1	1	1	292.834	292.834	292.84	1	3	2	4	3	3	4	4	3	3	4	4	4	4	1	1	2
R_8CdF47QyWGIX6QZ	Default Response Set	Anonymous			173.216.91.40	0	25APR13:12:26:00	25APR13:12:39:00	1	655da2403c2f440983fbdb80d4a3b37d	1		1	1	37	2	2	2	1	1	5	5	2	3	1	1	2	1	1	31.975	31.975	31.977	1	1	1	1	1	5	3	3	1	1	5	3	5	5	1	2	2
R_a9qPqX6x5Pft9Hv	Default Response Set	Anonymous			184.40.133.130	0	25APR13:12:03:00	25APR13:12:39:00	1	e1836a4b96ae426d49e05dedcaed02fc	1		1	1	13	2	2	2	1	1	1	3	3	4	2	2	1	1	1	35.748	35.748	35.752	1	1	1	1	1	3	3	4	5	5	5	1	1	1	1	1	1
R_bHjnNPpfx1OAt8h	Default Response Set	Anonymous			72.168.42.155	0	25APR13:12:23:00	25APR13:12:40:00	1	3e1c6513e13a55c4905a390db2abde5a	1		1	1	9	2	2	2	3	3	3	3	3	2	1	1	1	1	1	42.03	42.03	42.032	1	4	4	4	4	2	2	1	4	5	4	2	2	2	1	2	2
R_5d7b6wP8HxUoTAx	Default Response Set	Anonymous			208.126.86.239	0	25APR13:12:13:00	25APR13:12:41:00	1	1b18efad1b7b9189c52054f9ee4c27b1	1		1	1	13	2	2	1	2	2	3	5	4	3	2	2	2	1	1	59.033	59.033	59.036	1	5	4	4	2	4	3	2	4	4	4	2	3	1	1	1	2
R_0enydkdw3LKPLKd	Default Response Set	Anonymous			216.54.68.50	0	25APR13:12:28:00	25APR13:12:42:00	1	7ff826ce304d3bd9ca0fd1b2a14e2933	1		1	1	21	1	2	5	3	3	3	3	3	3	2	2	2	1	1	59.982	59.982	59.982	1	4	3	4	4	2	2	1	4	4	4	2	4	1	1	2	2
R_6Fot4GVtYBwk1V3	Default Response Set	Anonymous			172.222.24.41	0	25APR13:12:31:00	25APR13:12:42:00	1	16f70a0c332894bb15b6694c2f557ace	1		1	1	33	1	2	6	2	2	3	4	3	3	1	1	1	1	1	37.769	37.769	37.772	1	3	3	3	3	3	4	3	5	5	4	1	1	1	2	1	1
R_cu9G4tprbowUbyJ	Default Response Set	Anonymous			184.158.16.57	0	25APR13:12:32:00	25APR13:12:42:00	1	16d3828b514542b77cc9e899a6397451	1		1	1	34	2	2	3	2	2	3	3	3	2	1	2	2	1	1	46.051	46.051	46.057	1	4	3	4	4	2	2	2	4	4	3	2	3	2	1	1	2
R_5jAayO8kwL6R2Kh	Default Response Set	Anonymous			76.109.185.126	0	25APR13:12:24:00	25APR13:12:43:00	1	8ec05ce96c2ce21763b0cf8f7a7d8102	1		1	1	24	1	2	5	3	2	3	3	3	3	2	1	1	1	1	104.588	104.588	104.59	1	4	4	4	4	2	2	1	4	4	4	3	3	3	1	1	1
R_4PKc6BdTSQ4XPdX	Default Response Set	Anonymous			69.247.238.250	0	25APR13:12:33:00	25APR13:12:43:00	1	618df218ff0d388298618a845b939f30	1		1	2	12	1	2	5	1	1	2	4	5	3	2	2	1	1	1	40.808	40.808	40.809	1	4	3	2	2	4	4	3	2	2	2	2	4	4	1	2	1
R_6rP1lq1T6pmNVPv	Default Response Set	Anonymous			69.88.37.132	0	25APR13:12:03:00	25APR13:12:44:00	1	ce930c6a2bbdc65d45d6485c374b71ff	1		1	1	20	2	2	2	3	3	3	3	3	3	1	2	1	1	1	137.908	137.908	137.909	1	5	4	4	4	2	1	1	4	4	3	1	3	1	1	1	1
R_dnlVOkm1JPzolNj	Default Response Set	Anonymous			98.19.128.73	0	25APR13:12:22:00	25APR13:12:44:00	1	73b26740b6396de2fc9ee7546215be62	1		1	1	27	2	2	3	2	2	3	3	4	3	1	2	2	1	1	78.489	78.489	78.498	1	4	3	3	3	3	3	3	3	3	3	3	3	4	1	1	2
R_5pASNwJ6DIjV4qh	Default Response Set	Anonymous			166.50.201.8	0	25APR13:12:34:00	25APR13:12:44:00	1	08201163c6b2cb2fa7fc3469ff1bde1d	1		1	1	29	2	2	3	4	4	4	2	2	2	2	2	2	1	1	32.135	32.135	32.145	1	4	4	4	4	2	2	2	4	4	3	3	4	1	1	2	2
R_9TySjXYZgeO6Prf	Default Response Set	Anonymous			69.34.147.242	0	25APR13:12:35:00	25APR13:12:45:00	1	b4ae829fd3fea95e997b3bb4e69c6791	1		1	1	34	2	2	4	3	3	4	2	2	3	1	2	1	1	1	31.087	31.087	31.089	1	3	3	3	3	2	1	2	2	2	2	3	2	3	1	2	2
R_9SGLZmh4WH3aHuB	Default Response Set	Anonymous			99.107.186.31	0	25APR13:12:37:00	25APR13:12:45:00	1	3856845f313273555493bf76e0e1cde1	1		1	1	30	2	2	4	2	3	3	3	3	2	1	2	2	1	1	46.248	46.248	46.248	1	3	3	3	3	3	3	2	3	3	3	2	4	2	1	1	1
R_bx85MliOUEZPkvb	Default Response Set	Anonymous			76.97.206.90	0	25APR13:12:26:00	25APR13:12:46:00	1	fb5c28d15d0038b639a6971832295bbf	1		1	2	29	1	2	6	2	2	2	5	4	5	2	2	2	1	1	40.422	40.422	40.431	1	4	2	3	3	3	3	3	5	5	5	1	2	1	1	2	2
R_5jzZj0kAHsnC4ex	Default Response Set	Anonymous			67.162.105.19	0	25APR13:12:35:00	25APR13:12:46:00	1	32c7f488bdd079ef9013f53567be441d	1		1	1	36	2	2	4	4	4	4	2	2	2	1	2	2	1	1	38.34	38.34	38.341	1	4	4	4	4	2	2	2	5	5	5	1	1	1	1	2	1
R_b75ScPFtVTfn7AF	Default Response Set	Anonymous			71.167.115.152	0	25APR13:12:42:00	25APR13:12:47:00	1	6283e9f03bc52fcf8e871de59e9c57f2	1		1	1	35	2	2	5	3	3	3	2	2	3	2	2	2	1	1	30.949	30.949	30.95	1	4	2	4	4	2	2	2	4	4	4	2	2	2	1	2	1
R_8kRrP2QpNkdTtpX	Default Response Set	Anonymous			173.80.81.1	0	25APR13:12:38:00	25APR13:12:47:00	1	fab547b1a37c744ced24886bf85c52ed	1		1	2	15	2	2	1	3	3	3	3	3	3	1	1	1	1	1	63.191	63.191	63.193	1	3	3	3	3	3	3	3	3	3	3	3	3	3	1	1	1
R_03crRJQa27QqJq5	Default Response Set	Anonymous			67.235.150.12	0	25APR13:12:31:00	25APR13:12:48:00	1	79dfc2beb734cb524712b0e51d283940	1		1	1	33	2	2	3	4	4	3	3	3	3	2	2	2	1	1	38.86	43.186	43.189	3	4	3	4	4	3	3	3	4	4	3	3	3	3	1	2	1
R_0Ne0d7n4XysbDU1	Default Response Set	Anonymous			69.204.117.150	0	25APR13:12:36:00	25APR13:12:48:00	1	a07281c628b453b1b97225ab63406716	1		1	1	37	2	2	4	4	4	4	2	2	1	2	2	2	1	1	38.829	38.829	38.831	1	5	4	4	4	1	1	1	4	4	4	1	2	1	1	1	1
R_7PBGny2lBmnMms5	Default Response Set	Anonymous			173.19.89.217	0	25APR13:12:36:00	25APR13:12:48:00	1	ddbd0229afade18d8dba77641e0876a9	1		1	1	31	2	2	2	2	2	3	4	3	2	2	2	2	1	1	36.814	36.814	36.815	1	4	2	2	2	4	2	2	2	2	4	3	4	3	1	1	2
R_cuSQmu4uqdd7kdD	Default Response Set	Anonymous			155.178.180.5	0	25APR13:12:28:00	25APR13:12:48:00	1	94d00c5a21e943cbf4e7483b48067b96	1		1	1	32	1	2	8	3	3	3	3	3	3	2	1	2	1	1	38.572	38.572	38.574	1	4	5	4	4	2	2	2	4	4	4	2	2	2	1	1	1
R_dmR21350nTM5nVP	Default Response Set	Anonymous			97.127.252.41	0	25APR13:12:40:00	25APR13:12:48:00	1	ccb818cdf7bbdddbbe89400d6513f7b3	1		1	1	37	2	2	3	3	3	3	3	3	3	2	2	2	1	1	31.899	31.899	31.971	1	4	3	3	3	3	3	3	4	4	4	3	4	2	1	2	1
R_0ALEXOMedzGe389	Default Response Set	Anonymous			66.87.71.76	0	25APR13:12:41:00	25APR13:12:48:00	1	35a5f1b5a1afb303c977846c3d7e8611	1		1	1	37	2	2	3	2	3	4	2	3	2	2	2	2	1	1	34.855	34.855	34.857	1	4	4	3	4	4	3	3	2	3	3	3	4	3	1	1	1
R_8Jk9Sv7qQPImrZP	Default Response Set	Anonymous			204.10.129.19	0	25APR13:12:42:00	25APR13:12:49:00	1	816cb006e5f74a0a7c0327828206045c	1		1	1	35	2	2	4	3	3	3	4	2	2	2	2	1	1	1	31.452	31.452	31.453	1	4	4	4	4	2	2	2	4	4	4	2	2	3	1	1	2
R_018ziInHkGfguJ7	Default Response Set	Anonymous			97.118.48.160	0	25APR13:12:42:00	25APR13:12:49:00	1	f06b968a1fdc21fa78b9795e1d03d9be	1		1	1	36	2	2	4	4	4	4	3	3	3	2	2	2	1	1	35.455	35.455	35.457	1	4	4	4	4	2	2	2	4	4	4	3	4	2	1	2	2
R_2mp11cKQES4sRj7	Default Response Set	Anonymous			209.203.200.13	0	25APR13:12:36:00	25APR13:12:50:00	1	df64507690a29240e044c2360cb48f0e	1		1	1	28	2	2	1	4	4	4	4	3	3	1	2	2	1	1	37.631	37.631	37.664	1	4	4	4	4	2	2	3	3	4	3	2	3	3	1	1	2
R_0J8UYHjOAchxzcp	Default Response Set	Anonymous			24.140.147.235	0	25APR13:12:44:00	25APR13:12:50:00	1	6105d5a0b7c7fdd7005c6900d254b954	1		1	1	29	1	2	1	4	4	4	2	2	1	2	2	2	1	1	48.08	48.08	48.081	1	5	4	4	4	1	1	1	1	2	3	2	5	4	1	2	1
R_6mp7NenUUVMzzA9	Default Response Set	Anonymous				0	25APR13:12:43:00	25APR13:12:51:00	1	d362979736d76cd55b413c42ce18baff	1		1	1	33	1	2	3	4	4	4	2	2	1	2	2	2	1	1	51.738	51.738	51.74	1	4	3	5	5	1	1	1	4	5	4	2	4	1	1	2	2
R_7arrpgizOsjuuR7	Default Response Set	Anonymous			24.21.201.83	0	25APR13:12:30:00	25APR13:12:52:00	1	aa54ba698ee251c3fa42f4063cf2f02a	1		1	2	40	2	2	2	1	2	3	3	2	2	2	2	1	1	1	57.563	57.563	57.569	1	2	3	1	2	2	2	2	3	4	3	3	4	3	1	1	1
R_0196Ft236NjusqV	Default Response Set	Anonymous			99.55.137.55	0	25APR13:12:44:00	25APR13:12:53:00	1	edb34d80e2bdf0e12c053e937f83a6b8	1		1	2	10	1	2	8	3	3	4	4	4	3	2	2	2	1	1	33.482	33.482	33.488	1	4	3	4	4	2	3	3	4	4	4	2	2	2	2	2	2
R_3f94ZfezDjirqDj	Default Response Set	Anonymous			184.58.181.117	0	25APR13:12:48:00	25APR13:12:54:00	1	19178f4a589b25454c34e1ae1d3da0a2	1		1	1	30	2	2	2	3	3	3	3	3	3	2	2	2	1	1	32.639	32.639	32.64	1	3	3	3	3	3	3	3	3	3	3	3	3	3	2	2	2
R_e2TQ4wByNbKx7WR	Default Response Set	Anonymous				0	25APR13:12:46:00	25APR13:12:54:00	1	e4f66971c2da344546bf20076f5f0816	1		1	1	37	2	2	4	3	3	4	3	2	2	1	2	2	1	1	37.613	37.613	37.621	1	5	4	4	4	5	2	3	5	5	5	1	2	2	1	1	2
R_dj1lV88xys8HRaJ	Default Response Set	Anonymous			184.47.254.225	0	25APR13:12:44:00	25APR13:12:55:00	1	daa793d0b44008f50cffa6c92049305d	1		1	1	34	2	2	1	2	2	3	4	4	2	1	1	2	1	1	35.258	35.258	35.262	1	4	4	4	4	2	2	2	5	5	4	2	2	2	1	1	1
R_cHIE8AgVlKrZqZv	Default Response Set	Anonymous				0	25APR13:12:49:00	25APR13:12:55:00	1	13a52666f11b3b5db6667a4bd7ce272a	1		1	1	6	2	2	1	5	1	5	3	3	3	2	2	2	1	1	36.027	36.027	36.03	1	5	3	5	5	1	1	1	5	5	5	1	2	3	1	1	2
R_6P74IC4nalrYIpD	Default Response Set	Anonymous			174.69.204.218	0	25APR13:12:48:00	25APR13:12:56:00	1	3f98d461ceda5ece39cb8fd79e770891	1		1	1	30	1	2	3	2	3	4	4	3	2	1	1	1	1	1	38.06	38.06	38.062	1	4	4	4	4	3	3	2	4	4	4	2	3	3	1	1	1
R_9soojNii9FTmtbn	Default Response Set	Anonymous			173.217.51.23	0	25APR13:12:43:00	25APR13:12:57:00	1	89db6c7e974ec99ef939c55015ca887e	1		1	1	33	2	2	4	4	4	4	2	2	1	2	2	2	1	1	52.133	52.133	52.139	1	5	3	4	4	1	2	1	2	2	4	3	4	2	1	1	2
R_exNVP9CWpMmxRQh	Default Response Set	Anonymous			70.180.242.204	0	25APR13:12:46:00	25APR13:12:57:00	1	0dcfbc38d92e057be366696a65e397c5	1		1	2	34	2	2	2	2	2	3	4	3	3	2	2	2	1	1	42.41	42.41	42.414	1	4	4	4	4	2	3	3	3	3	3	3	3	3	1	1	2
R_56afwQpJtsWvoAl	Default Response Set	Anonymous			76.29.35.233	0	25APR13:12:50:00	25APR13:12:59:00	1	f60bd42ef26bdc8d616df6303d4e96e6	1		1	2	24	2	2	3	4	4	4	1	1	1	1	2	1	1	1	37.588	37.588	37.591	1	5	5	5	5	1	1	1	4	4	4	2	4	1	1	1	2
R_cP8E0RCBEgNLO0R	Default Response Set	Anonymous			50.81.152.145	0	25APR13:12:46:00	25APR13:12:59:00	1	e6c812ef6f75aecbc67d2302e6134598	1		1	2	52	2	2	1	2	4	3	3	1	1	2	2	1	1	1	69.514	69.514	69.515	1	5	5	5	5	1	1	1	4	4	3	3	3	1	1	1	2
R_7WJSZtOyjZS9tCR	Default Response Set	Anonymous			76.94.254.103	0	25APR13:12:50:00	25APR13:12:59:00	1	9e790ef44c39e4b008bf5c3a9b0e8815	1		1	1	36	1	2	1	3	3	3	2	3	1	1	2	2	1	1	36.248	36.248	36.255	1	5	4	3	4	1	1	1	5	5	5	2	2	1	1	1	1
R_2fu0oRo3QjlCsmh	Default Response Set	Anonymous			72.193.142.213	0	25APR13:12:51:00	25APR13:13:00:00	1	2e0eb03a4511d060388f089bf05d4040	1		1	1	35	2	2	1	4	4	4	3	3	3	2	2	2	1	1	59.56	59.56	59.562	1	4	3	4	4	4	3	3	4	4	4	2	2	1	1	1	1
R_3Ek6owruxzKhY3P	Default Response Set	Anonymous				0	25APR13:12:49:00	25APR13:13:02:00	1	7d030041ffc05c7fa09e81bb5ec89cae	1		1	1	36	2	2	4	1	1	3	3	3	3	2	2	2	1	1	41.061	41.061	41.062	1	3	3	3	3	3	3	3	2	2	3	3	5	4	1	1	2
R_ezamPtNSnatQdKd	Default Response Set	Anonymous			71.192.46.232	0	25APR13:12:55:00	25APR13:13:03:00	1	e6fc8bf98c685c152ac9970b62f89324	1		1	1	31	2	2	1	3	4	2	4	2	3	2	2	2	1	1	32.801	32.801	32.803	1	4	4	4	4	4	2	2	5	5	5	2	4	1	1	2	1
R_dmMxkdC8DmYLq9T	Default Response Set	Anonymous			96.32.108.167	0	25APR13:12:53:00	25APR13:13:03:00	1	72ea56e4874ab7c080f5e129a3a864b9	1		1	2	22	2	2	2	3	3	3	3	3	3	2	2	2	1	1	56.423	56.423	56.426	1	5	3	5	5	3	3	3	3	3	3	3	3	3	1	1	2
R_9GM8WHCYi0fGM97	Default Response Set	Anonymous			68.194.44.122	0	25APR13:12:14:00	25APR13:13:04:00	1	5c5ce3a53660cb860645f6d025dd926c	1		1	2	10	1	2	6	4	4	4	2	2	2	2	2	2	1	1	30.931	30.931	30.938	1	4	3	4	4	2	2	2	2	2	4	2	4	4	1	1	1
R_5p9B8uoDovP0KHz	Default Response Set	Anonymous			96.27.133.178	0	25APR13:12:53:00	25APR13:13:04:00	1	61227adfd9dee895365dd2324caeb4e2	1		1	1	38	1	2	4	1	1	3	3	3	3	2	2	1	1	1	33.074	33.074	33.076	1	1	3	1	1	3	3	3	2	1	3	3	5	3	1	1	2
R_a61OcahrSoW302h	Default Response Set	Anonymous			71.90.137.185	0	25APR13:12:53:00	25APR13:13:04:00	1	f6636866553cf986590323c915de32eb	1		1	1	28	2	2	3	3	3	3	4	4	4	1	2	1	1	1	31.496	31.496	31.507	1	4	3	3	3	2	2	2	4	4	4	2	2	2	1	2	2
R_0pje7JIBYdwfm5v	Default Response Set	Anonymous			96.42.70.214	0	25APR13:12:48:00	25APR13:13:04:00	1	94f0c3eccf7f5725c05230daa4ace0b3	1		1	1	32	1	2	5	2	2	3	4	4	4	2	2	2	1	1	77.857	77.857	77.865	1	1	3	2	2	4	4	4	1	1	4	4	5	4	2	1	1
R_dnh208j2padYwQd	Default Response Set	Anonymous				0	25APR13:12:52:00	25APR13:13:05:00	1	8f060bc77b16e27977d30d76d37763e7	1		1	1	30	2	2	7	2	2	4	4	4	3	2	2	2	1	1	47.509	47.509	47.516	1	4	4	4	4	2	2	2	3	4	3	3	3	2	1	2	2
R_1HruyXnj805IwFT	Default Response Set	Anonymous			159.39.41.49	0	25APR13:12:58:00	25APR13:13:06:00	1	0332296f7522d6e6d8729420337a0899	1		1	1	35	1	2	4	4	4	4	3	3	2	2	2	2	1	1	38.647	38.647	38.648	1	5	5	5	5	2	2	1	1	1	1	3	5	4	1	2	2
R_7WZJ2kTJOB08E9D	Default Response Set	Anonymous			24.42.159.78	0	25APR13:12:56:00	25APR13:13:06:00	1	2c035de6beba21e775bf71d800424f76	1		1	1	16	1	2	3	3	3	3	3	1	2	2	2	2	1	1	33.507	33.507	33.508	1	3	3	3	3	2	1	2	4	4	3	2	2	1	1	1	2
R_9YWVKTNgHbqq3IN	Default Response Set	Anonymous			209.239.96.6	0	25APR13:12:58:00	25APR13:13:06:00	1	849b5eeff6844a2aebc7f104a68384fb	1		1	1	29	2	2	2	4	4	3	3	2	1	2	2	2	1	1	34.342	34.342	34.345	1	5	4	5	5	1	1	1	1	1	1	3	5	3	1	1	1
R_8BvQSICb25H6oV7	Default Response Set	Anonymous			72.178.106.41	0	25APR13:12:59:00	25APR13:13:08:00	1	b7a03e19edf69e0c84c293ebcd7b3189	1		1	1	33	2	2	3	4	3	3	3	3	3	1	2	1	1	1	37.374	37.374	37.384	1	3	3	3	3	3	3	3	4	4	4	2	2	2	1	1	1
R_6QfMoCk9f5LJUcB	Default Response Set	Anonymous			74.130.198.219	0	25APR13:13:02:00	25APR13:13:09:00	1	e1afcc9689a508fd313952b9d1f407e3	1		1	1	6	1	2	2	2	4	4	2	1	2	1	1	2	1	1	62.493	62.493	62.495	1	2	2	2	3	4	2	4	4	2	3	4	4	4	1	2	1
R_2n1u4eRoSqe1Z09	Default Response Set	Anonymous			140.247.107.12	0	25APR13:13:02:00	25APR13:13:11:00	1	ed7fef0990a116d7af9574a399cde53d	1		1	2	37	1	2	8	4	4	4	2	2	1	2	2	2	1	1	37.952	37.952	37.958	1	5	3	4	4	2	2	1	4	4	5	2	3	1	2	2	1
R_3z1tZg35BKZ7Unb	Default Response Set	Anonymous			69.249.182.224	0	25APR13:12:55:00	25APR13:13:12:00	1	7e8e07a737254570675dd38e428db947	1		1	1	37	2	2	5	1	1	1	4	3	5	1	2	2	1	1	31.276	31.276	31.277	1	2	3	2	2	3	3	4	5	5	5	2	1	1	2	2	1
R_6Vu5cwGzwIcBY2h	Default Response Set	Anonymous			70.150.54.226	0	25APR13:13:04:00	25APR13:13:14:00	1	b7b492b8bf11c94a49c62973c98d0723	1		1	2	40	1	2	6	3	3	4	1	2	1	2	2	2	1	1	39.595	39.595	39.596	1	5	5	5	5	1	1	1	5	5	5	1	3	1	1	2	1
R_9oZepW9vECFCQxD	Default Response Set	Anonymous			24.28.31.173	0	25APR13:13:13:00	25APR13:13:21:00	1	c3db5f34b2d1991d73752170e8bf792f	1		1	2	31	2	2	2	3	3	3	3	3	3	1	2	1	1	1	32.499	32.499	32.501	1	5	5	5	5	1	1	3	1	5	5	1	1	1	2	1	2
R_cZI6ji62w2hxwZ7	Default Response Set	Anonymous			97.89.166.180	0	25APR13:13:02:00	25APR13:13:21:00	1	4ad7d75e220c769b3db069c65f78f15e	1		1	1	5	2	2	1	1	5	3	3	3	3	1	1	1	1	1	15.644	227.86	227.86	2	3	3	3	3	3	3	3	3	3	3	3	3	3	1	2	1
R_9vh7yemi7cf4DuB	Default Response Set	Anonymous			166.137.114.20	0	25APR13:12:33:00	25APR13:13:25:00	1	2d3e09680acbe6358eacd6651ba0c956	1		1	2	11	2	2	2	2	2	3	4	2	3	1	2	1	1	1	37.427	37.427	37.442	1	3	3	3	3	3	3	3	3	3	3	2	4	3	1	1	2
R_25kwfsHyOzqv2Ch	Default Response Set	Anonymous			64.53.137.32	0	25APR13:13:18:00	25APR13:13:27:00	1	eff9e7dbccf89366bd891d6ac9a9faf1	1		1	2	28	2	2	4	4	3	3	2	2	2	2	2	2	1	1	43.238	43.238	43.241	1	5	3	5	5	1	1	1	2	2	3	3	4	3	1	1	1
R_3age1g7SmJZVdJj	Default Response Set	Anonymous			72.241.241.133	0	25APR13:13:21:00	25APR13:13:28:00	1	3462afdbb1f93a4b259a1f9c041b575e	2	a	1	1	4	2	2	1	3	3	4	3	3	3	1	2	1	1	1	44.422	44.422	44.437	1	2	2	1	1	2	2	3	2	1	4	1	1	2	1	1	2
R_0fBEkcjqjWI9X0N	Default Response Set	Anonymous				0	25APR13:13:17:00	25APR13:13:29:00	1	fce9a83ee8600dd053e48d3d66171082	1		1	2	16	2	2	1	3	3	3	3	3	3	2	2	1	1	1	45.096	45.096	45.096	1	4	3	3	3	3	4	4	3	3	3	2	3	1	1	1	2
R_5imaXwJfYSWKbgp	Default Response Set	Anonymous			65.96.135.65	0	25APR13:13:09:00	25APR13:13:33:00	1	1e2d42e76d0ffe2cc8f848ae3245117f	1		1	2	9	1	2	2	4	4	4	2	1	2	2	2	2	1	1	144.889	144.889	144.901	1	5	3	4	4	2	1	2	5	5	5	3	1	1	2	1	1
R_1LEe40atJcA9TJr	Default Response Set	Anonymous			97.85.169.91	0	25APR13:13:30:00	25APR13:13:36:00	1	de24fce3c46544e1471a4fbe087b1cc0	1		1	1	5	2	2	1	4	3	5	2	3	4	1	2	1	1	1	33.024	33.024	33.025	1	4	3	4	2	3	3	4	4	3	4	3	2	4	2	1	1
R_9oZjGsFH9KDf14x	Default Response Set	Anonymous			184.76.147.77	0	25APR13:13:24:00	25APR13:13:36:00	1	c93fc1d30d339d5de59e9ef8f63d3b9a	1		1	2	20	1	2	5	4	4	4	2	1	2	2	2	2	1	1	39.546	39.546	39.549	1	5	5	5	5	1	1	1	4	4	5	1	2	1	2	2	1
R_exp9m404UOOmxTf	Default Response Set	Anonymous			174.17.191.61	0	25APR13:13:27:00	25APR13:13:37:00	1	ac8aee4c61d94ee71d689d8e4713c297	1		1	2	21	2	2	2	3	4	4	3	4	5	1	2	1	1	1	25.924	33.324	33.324	6	2	1	2	2	1	1	1	4	4	4	3	3	3	1	1	2
R_e5Qlf4we8G7pttP	Default Response Set	Anonymous			170.146.225.4	0	25APR13:12:10:00	25APR13:13:41:00	1	1b6c4bfa36c9982d767172ba889fdf06	1		1	1	28	1	2	3	3	3	3	4	4	4	1	1	1	1	1	33.735	33.735	33.736	1	5	5	4	4	4	4	4	5	5	5	1	1	1	1	1	2
R_b8VFi2UhBMKcjiJ	Default Response Set	Anonymous			65.19.234.25	0	25APR13:13:34:00	25APR13:13:42:00	1	b81cd46ec8ecff3aeda884762f4d6793	1		1	2	9	2	2	1	4	2	3	2	1	2	1	2	2	1	1	50.714	50.714	50.716	1	1	4	5	5	2	1	2	4	3	3	3	3	1	1	1	1
R_bykx0BJpTsQywnj	Default Response Set	Anonymous			50.151.41.151	0	25APR13:13:38:00	25APR13:13:45:00	1	550bd3235521a07ada4c7c574cbaac5a	1		1	1	6	2	2	2	1	3	2	4	3	3	2	2	2	1	1	31.934	31.934	31.937	1	4	4	3	4	2	3	3	2	1	3	4	5	4	1	1	2
R_b17JV4uQf6OA4Fn	Default Response Set	Anonymous			184.5.194.56	0	25APR13:13:26:00	25APR13:13:47:00	1	ef3ea786cab734d5c5249bad83c9fefe	1		1	2	16	2	2	3	2	3	4	4	4	3	2	1	2	1	1	111.376	111.376	111.394	1	5	5	4	4	2	2	2	4	3	4	3	2	4	1	1	1
R_d76VcsAk0wMHFs1	Default Response Set	Anonymous			12.227.82.18	0	25APR13:13:35:00	25APR13:13:48:00	1	8ca1b24d8c16e9570954767a8112fb4e	1		1	1	39	1	2	4	1	1	5	5	5	3	2	1	2	1	1	35.577	35.577	35.579	1	4	4	3	3	2	2	2	5	5	5	2	2	1	1	1	1
R_0UJx1jw0Vj1Webj	Default Response Set	Anonymous			24.239.237.107	0	25APR13:13:38:00	25APR13:13:50:00	1	5955a7aa67c84b2ac044e960a45176b1	1		1	1	49	2	2	3	4	3	3	4	4	4	2	1	1	1	1	45.022	45.022	45.022	1	5	5	5	5	1	1	3	5	4	4	1	2	4	1	1	1
R_2tcSuHlmWgdvvy5	Default Response Set	Anonymous			68.39.47.140	0	25APR13:13:43:00	25APR13:13:52:00	1	3627ed3121ba9add4d1ce9fa0de637fd	1		1	1	7	2	2	1	3	4	4	4	2	3	2	1	1	1	1	31.23	31.23	31.233	1	4	4	3	3	4	4	4	3	2	3	3	4	2	1	1	2
R_06ZFh00G8ssIWq1	Default Response Set	Anonymous			173.61.212.59	0	25APR13:13:30:00	25APR13:13:55:00	1	259ff75ffdb25c3099c34bac5e49d83b	1		1	2	30	2	2	5	3	3	3	3	3	3	2	2	1	1	1	33.131	33.131	33.146	1	3	2	3	3	4	3	3	4	4	4	3	2	3	1	1	1
R_bylZJYAj9CwwnA1	Default Response Set	Anonymous			174.62.198.4	0	25APR13:14:10:00	25APR13:14:15:00	1	3fd1cec9ee9d728146b60cdf6b6f32e5	1		1	1	6	2	2	5	2	3	3	2	4	2	2	2	2	1	1	47.241	47.241	47.252	1	3	4	3	3	3	3	3	3	3	3	3	4	1	1	2	2
R_00Lx3Z7039ULXTL	Default Response Set	Anonymous			76.204.121.237	0	25APR13:14:10:00	25APR13:14:18:00	1	55da7aa12aa9ad22a7e9fd74ba1c95cc	1		1	1	2	2	2	4	4	4	4	1	1	1	2	2	1	1	1	33.992	33.992	33.995	1	4	5	5	5	1	1	1	1	5	1	1	2	1	1	1	1
R_dms3IyaVPlqF40d	Default Response Set	Anonymous			69.117.96.30	0	25APR13:14:11:00	25APR13:14:19:00	1	65d633ae243abfb9e0e11a23de331d65	1		1	1	1	2	2	1	4	4	2	4	4	2	2	2	1	1	1	32.722	32.722	32.724	1	5	5	5	5	1	1	1	5	4	5	1	2	1	1	2	1
R_5psWjgl6r3ALbfv	Default Response Set	Anonymous			71.53.196.82	0	25APR13:13:58:00	25APR13:14:19:00	1	cf8da2660ffed91b91498183b3fc4589	1		1	2	31	2	2	3	1	1	4	4	3	5	1	1	2	1	1	53.553	53.553	53.563	1	4	1	1	1	4	3	5	4	4	3	3	4	3	2	2	2
R_e4zzl5X3f1QbKT3	Default Response Set	Anonymous			98.28.198.19	0	25APR13:14:11:00	25APR13:14:22:00	1	6414fad4deb6af5eb671a23582e1429d	1		1	2	9	1	2	5	4	2	4	4	3	1	2	2	2	1	1	35.435	35.435	35.439	1	4	4	4	2	2	2	3	2	2	1	3	5	2	1	2	2
R_eJMd65EYr2tYIwR	Default Response Set	Anonymous			184.180.240.33	0	25APR13:14:12:00	25APR13:14:24:00	1	23b891638fd44d3b8fc3a6e6a247b258	1		1	2	23	2	2	2	2	2	3	3	3	3	2	2	1	1	1	97.188	97.188	97.197	1	3	3	4	4	3	3	3	3	3	3	3	3	3	1	1	2
R_a9MmP8ZDopZto1L	Default Response Set	Anonymous			65.32.161.30	0	25APR13:14:16:00	25APR13:14:28:00	1	167cea0654deade3043558b079a9d27e	1		1	2	21	2	2	2	4	4	4	4	4	4	1	2	1	1	1	45.601	45.601	45.617	1	3	3	3	3	3	3	3	5	5	4	2	2	2	1	1	2
R_brrMbWtnUMtJRGJ	Default Response Set	Anonymous			72.49.207.125	0	25APR13:14:22:00	25APR13:14:29:00	1	4f2871006ba9b90db2242b97072b0741	1		1	2	30	2	2	3	2	4	4	2	2	3	1	1	2	1	1	39.024	39.024	39.025	1	4	4	4	4	3	4	3	3	3	3	3	3	3	1	1	1
R_9n21Scm7hKO7fRr	Default Response Set	Anonymous			206.40.116.166	0	25APR13:14:16:00	25APR13:14:32:00	1	42c197e12fed82eebc29beccb8455fdb	1		1	2	34	2	2	6	2	2	3	4	3	3	1	2	2	1	1	39.278	39.278	39.279	1	2	4	4	4	3	3	3	2	2	3	2	4	2	1	1	1
R_8wDL75drXoYXfUx	Default Response Set	Anonymous			67.167.192.133	0	25APR13:14:31:00	25APR13:14:35:00	1	be4028617b51153520a96ff57bc3c2fc	1		1	2	26	2	2	3	3	3	3	5	5	3	2	2	2	1	1	36.401	36.401	36.402	1	5	4	5	5	1	1	1	5	4	5	1	3	1	1	1	2
R_5jRFDcaN7DrjDkF	Default Response Set	Anonymous			67.182.227.144	0	25APR13:14:30:00	25APR13:14:36:00	1	8f886bb4cfb67e0e79702c8d4eadfe2a	1		1	2	36	2	2	4	3	3	3	3	3	2	2	2	2	1	1	31.743	31.743	31.75	1	4	4	4	4	2	2	1	2	2	3	3	5	2	1	2	1
R_cBzn1slc3mM6jNr	Default Response Set	Anonymous			70.116.159.12	0	25APR13:14:30:00	25APR13:14:37:00	1	836af18358cb3ed4475752f7cffafc42	1		1	2	27	2	2	4	1	1	5	5	4	3	1	2	1	1	1	40.196	40.196	40.198	1	2	3	1	1	5	4	3	5	5	5	1	2	1	1	1	1
R_6KEmtpPWZR8jXeZ	Default Response Set	Anonymous			70.131.152.249	0	25APR13:14:30:00	25APR13:14:38:00	1	05c8487d24b2a42f5e70e956a4491043	1		1	2	37	2	2	4	3	3	3	3	3	3	2	2	2	1	1	43.755	43.755	43.766	1	3	3	3	3	3	3	3	3	3	3	3	3	3	1	2	2
R_1HAx1ssT67Ea1rT	Default Response Set	Anonymous			98.222.106.22	0	25APR13:14:31:00	25APR13:14:38:00	1	942ea2c8ca35719db2a608e04c87ce7e	1		1	2	20	2	2	1	4	3	3	3	3	3	2	2	1	1	1	32.749	32.749	32.758	1	4	4	3	3	3	3	3	4	4	3	3	4	4	1	1	1
R_2uaHei1P4g44epL	Default Response Set	Anonymous			24.128.1.156	0	25APR13:14:30:00	25APR13:14:38:00	1	4b1076b579c96c57b66b6b267fe8f648	1		1	2	27	2	2	2	2	2	4	3	3	3	2	2	2	1	1	36.017	36.017	36.018	1	3	3	3	3	2	2	3	4	3	3	2	4	2	1	1	1
R_ebvOVbIWwtJbc8t	Default Response Set	Anonymous			50.29.237.124	0	25APR13:14:32:00	25APR13:14:38:00	1	312a83b8d1ac61c0308b0d373d10cb12	1		1	2	22	2	2	3	3	3	3	3	3	3	2	2	2	1	1	9.41	48.162	48.164	2	4	4	4	4	3	3	3	3	3	3	3	3	3	2	2	2
R_419wbGJLZPHaPY1	Default Response Set	Anonymous			71.60.14.79	0	25APR13:14:31:00	25APR13:14:39:00	1	46fbac248fab4d01600b16eaa14424be	1		1	2	47	2	2	5	3	3	3	3	4	2	1	2	1	1	1	32.368	32.368	32.371	1	4	4	4	4	2	2	1	4	4	4	2	3	2	1	1	1
R_3PpAytNTfzsTyjb	Default Response Set	Anonymous			98.220.35.183	0	25APR13:14:32:00	25APR13:14:39:00	1	d55d7bec89620e63213b3d6f87525ff7	1		1	2	22	2	2	3	1	1	3	3	3	4	2	2	2	1	1	40.003	40.003	40.008	1	4	3	2	2	3	3	3	4	4	3	3	3	3	1	2	2
R_9FCm4L6EfujUdyR	Default Response Set	Anonymous			66.56.195.158	0	25APR13:14:31:00	25APR13:14:39:00	1	aec79f37970f7fc261889593c8eee9ea	1		1	2	35	2	2	3	3	3	3	3	3	3	1	2	1	1	1	38.123	38.123	38.125	1	4	3	4	4	2	2	2	3	3	3	3	4	3	1	1	2
R_73qbWRTwgpoQtoh	Default Response Set	Anonymous			50.155.61.0	0	25APR13:14:31:00	25APR13:14:39:00	1	c83747cffc24c1437af287743843d503	1		1	2	23	2	2	5	3	3	3	3	3	3	2	2	1	1	1	33.122	33.122	33.124	1	4	3	3	3	3	3	3	3	3	3	3	4	3	1	1	1
R_1RLv61AZMGD9aDj	Default Response Set	Anonymous			99.66.54.43	0	25APR13:14:32:00	25APR13:14:39:00	1	fc18553f401d8bef4f9a95732e9fe97e	1		1	2	52	2	2	2	3	3	3	3	3	2	1	2	1	1	1	31.718	31.718	31.722	1	4	4	4	4	4	3	2	4	4	4	2	3	1	1	1	2
R_3gQUELHTm5FlmD3	Default Response Set	Anonymous			74.139.165.163	0	25APR13:14:32:00	25APR13:14:39:00	1	a0731dd19118c226a39ff3050d3c106f	1		1	2	35	2	2	3	3	3	2	3	3	2	1	2	2	1	1	32.739	32.739	32.742	1	4	3	4	4	3	3	3	4	4	4	2	3	2	1	1	1
R_a3O0Qwjeqd6dEaN	Default Response Set	Anonymous			209.177.123.15	0	25APR13:14:33:00	25APR13:14:39:00	1	fd7b3b09196537eb134bb7ba91b2db48	1		1	2	26	2	2	4	2	3	2	2	2	2	2	2	2	1	1	35.524	35.524	35.525	1	4	3	3	4	2	2	2	5	4	4	2	2	1	1	1	2
R_a5HWArNhycLiQ1D	Default Response Set	Anonymous			75.95.49.41	0	25APR13:14:29:00	25APR13:14:39:00	1	698ae9fc85d9b1e4f1c1ff097c797efe	1		1	2	22	2	2	1	5	5	3	3	3	3	1	2	2	1	1	31.58	31.58	31.583	1	3	4	4	4	3	3	3	2	4	4	4	4	4	1	1	1
R_72r9kn9quX6vfud	Default Response Set	Anonymous			69.116.70.117	0	25APR13:14:31:00	25APR13:14:40:00	1	8b07aa148c0abfe974f55f9aecd68349	1		1	2	21	2	2	3	3	3	4	3	3	3	1	2	2	1	1	33.727	33.727	33.767	1	4	3	3	3	3	3	3	4	4	4	3	3	2	1	1	2
R_6RwiFp9gEoT3G8B	Default Response Set	Anonymous			173.242.176.6	0	25APR13:14:30:00	25APR13:14:40:00	1	cb9b953981564450feb25a30abecb672	1		1	2	30	2	2	4	2	2	2	3	3	2	2	2	2	1	1	32.13	32.13	32.131	1	4	3	2	2	3	3	2	2	2	3	3	4	1	1	2	2
R_0qB1rrUVD2bfOxn	Default Response Set	Anonymous			76.88.177.27	0	25APR13:14:31:00	25APR13:14:40:00	1	0bc2d82f914ce66859598b07404e2156	1		1	2	30	1	2	3	2	3	3	3	3	3	2	2	2	1	1	31.506	31.506	31.511	1	5	5	5	5	2	2	2	4	4	4	3	2	3	1	1	2
R_8BcIpgk1sSd9lyZ	Default Response Set	Anonymous			76.180.211.62	0	25APR13:14:34:00	25APR13:14:40:00	1	8d44906c46b6307393fc8cc4f291d2c0	1		1	2	22	2	2	4	3	4	3	3	2	2	2	2	2	1	1	35.487	35.487	35.491	1	5	3	5	5	2	2	2	4	4	3	3	4	2	1	1	2
R_81xi46A9qOzj1E9	Default Response Set	Anonymous			71.122.140.5	0	25APR13:14:33:00	25APR13:14:40:00	1	8cfe86d71fb069dfb722b9ac22e89135	1		1	2	42	2	2	4	2	2	4	3	2	1	2	2	2	1	1	36.69	36.69	36.692	1	4	4	4	4	1	1	1	4	4	4	2	2	1	2	2	2
R_0vL5tsZhmtx6Ehn	Default Response Set	Anonymous				0	25APR13:14:31:00	25APR13:14:40:00	1	beffa9ad9a32a0600d4263879f14fd4a	1		1	2	38	2	2	8	4	4	3	3	2	2	2	2	2	1	1	49.784	49.784	49.798	1	4	4	4	4	2	2	2	2	2	3	2	4	2	2	2	2
R_e3QCKsewe8qQaih	Default Response Set	Anonymous			99.148.150.254	0	25APR13:14:34:00	25APR13:14:41:00	1	9dd00b45b9b28a4fa9c011ecd023708f	1		1	2	30	2	2	5	3	4	3	4	3	3	1	2	1	1	1	34.696	34.696	34.699	1	5	4	4	4	3	3	3	5	5	4	2	2	2	1	1	2
R_d0fSMvT1DeDuOON	Default Response Set	Anonymous			174.100.67.220	0	25APR13:14:33:00	25APR13:14:41:00	1	02f66967e86c5f473e8de3494492007c	1		1	2	20	2	2	5	3	3	3	3	3	5	2	2	1	1	1	35.178	35.178	35.179	1	3	3	3	3	3	3	3	3	3	3	3	4	3	1	1	1
R_eFI23Dt6fsTjhMp	Default Response Set	Anonymous			173.168.219.19	0	25APR13:14:33:00	25APR13:14:41:00	1	208f96c5cbf9ad3128326bfc3ce40eec	1		1	2	41	2	2	3	2	2	2	4	5	5	1	1	1	1	1	37.654	37.654	37.655	1	2	3	1	1	4	5	5	3	4	2	4	3	4	1	1	1
R_3E3nmDwhmPZYEN7	Default Response Set	Anonymous				0	25APR13:14:35:00	25APR13:14:41:00	1	db5be33ef345fb5c511a9c3f8732aa43	1		1	1	42	2	2	1	2	2	2	4	4	4	1	2	1	1	1	32.071	32.071	32.078	1	2	3	2	2	2	2	2	4	4	4	2	2	2	1	1	1
R_cHlAO7AK5LCakOV	Default Response Set	Anonymous			71.159.20.85	0	25APR13:14:31:00	25APR13:14:41:00	1	e0e88200b33c54c0cd8f1b12158e48f7	1		1	2	26	2	2	7	3	3	3	3	3	3	1	1	1	1	1	10.022	35.845	35.849	2	4	4	4	4	2	2	2	3	2	3	3	3	3	1	1	1
R_en9BCCIF5TiehKt	Default Response Set	Anonymous			68.56.140.68	0	25APR13:14:35:00	25APR13:14:42:00	1	42cec362b49f707de91fc9925657987d	1		1	1	47	2	2	2	3	3	4	2	2	2	1	2	2	1	1	34.199	34.199	34.222	1	4	3	4	4	2	2	2	3	4	4	2	4	2	1	1	1
R_20oPK4XVFMMO0kd	Default Response Set	Anonymous			75.143.121.114	0	25APR13:14:35:00	25APR13:14:42:00	1	8963891ef8ef8000eba3411d87cb513e	1		1	2	20	2	2	1	1	1	1	5	5	5	1	1	1	1	1	33.999	33.999	34.006	1	5	1	1	1	5	5	5	5	5	5	1	2	2	1	1	2
R_9YMSU9JYH3SbIJn	Default Response Set	Anonymous			72.213.31.11	0	25APR13:14:33:00	25APR13:14:42:00	1	500d28a701b7fd3131c357f1db4a1de9	1		1	1	48	2	2	3	4	4	3	2	3	2	2	2	1	1	1	40.644	40.644	40.647	1	5	5	5	5	1	1	1	4	4	4	2	2	1	1	2	1
R_bacRSyunI5C2pHn	Default Response Set	Anonymous			68.118.4.235	0	25APR13:14:31:00	25APR13:14:42:00	1	75a751d8f5647de0aa2333d325b61894	1		1	2	45	2	2	6	3	4	3	3	2	3	1	2	1	1	1	43.557	43.557	43.585	1	5	5	4	4	1	1	1	2	2	3	2	4	1	1	1	1
R_8Ce1M3OfJMdDyG9	Default Response Set	Anonymous			64.77.254.56	0	25APR13:14:30:00	25APR13:14:42:00	1	c47371b814c054481d11d4c034e0ca6d	1		1	2	33	2	2	1	3	3	2	3	3	3	2	2	1	1	1	50.289	50.289	50.293	1	5	4	4	4	2	3	2	2	2	3	3	4	3	1	1	2
R_1AHPQnHMFJMQMdL	Default Response Set	Anonymous			99.95.206.203	0	25APR13:14:34:00	25APR13:14:42:00	1	ef207376c54bda4cf88b23aae5bdd6da	1		1	2	42	2	2	3	2	2	3	3	3	4	2	2	2	1	1	31.672	31.672	31.673	1	4	3	3	3	3	3	4	5	5	4	2	2	1	1	1	1
R_3rSclkonebNwDQN	Default Response Set	Anonymous			68.206.47.201	0	25APR13:14:34:00	25APR13:14:42:00	1	0cf5f70f7624cdb96de7c3f8ad1778d1	1		1	2	27	2	2	3	3	2	3	3	3	3	2	2	2	1	1	34.789	34.789	34.791	1	4	3	3	3	3	3	3	2	2	3	3	4	.	1	2	2
R_cC1gAzydbIRFaBL	Default Response Set	Anonymous			71.238.219.203	0	25APR13:14:30:00	25APR13:14:42:00	1	fe13be0239d03a6c2d4ca595aa3104fa	1		1	2	30	2	2	2	1	2	2	4	4	3	1	2	1	1	1	37.953	37.953	37.956	1	4	4	3	3	3	3	3	5	5	4	1	2	2	1	1	1
R_2fyG9Y28nmNrnTL	Default Response Set	Anonymous			71.88.240.180	0	25APR13:14:31:00	25APR13:14:42:00	1	8d6e627271bb0cc712e70ea387312a54	1		1	2	43	2	2	4	2	2	3	4	3	4	2	2	1	1	1	36.79	36.79	36.807	1	4	2	2	2	4	3	4	4	4	4	1	2	2	2	2	2
R_bjT8BJEFStu4cEl	Default Response Set	Anonymous			72.78.145.224	0	25APR13:14:31:00	25APR13:14:42:00	1	92d79bfb21d9781d3058f94d29356126	1		1	2	29	2	2	3	3	3	3	3	3	3	2	2	2	1	1	68.515	68.515	68.518	1	5	3	3	3	3	3	3	5	5	5	1	1	1	1	1	2
R_86rRrR4DDmSnb37	Default Response Set	Anonymous			99.119.138.93	0	25APR13:14:19:00	25APR13:14:42:00	1	4504a99e872759235c350d0e90495466	1		1	2	36	2	2	2	2	2	3	4	4	3	2	2	2	1	1	81.132	81.132	81.147	1	4	1	2	2	4	4	3	1	1	1	3	5	4	1	1	2
R_ekrE7v4nHmZGp2R	Default Response Set	Anonymous				0	25APR13:14:32:00	25APR13:14:43:00	1	e2ea58f73fc8c5f1fe2071945c36dac5	1		1	2	44	2	2	3	3	3	3	3	2	2	2	2	2	1	1	38.625	38.625	38.629	1	5	5	4	4	2	2	2	4	4	4	2	2	1	1	2	2
R_a5UzDRqiFi7HXW5	Default Response Set	Anonymous			66.224.13.91	0	25APR13:14:35:00	25APR13:14:43:00	1	b5acf9a311dd2a570f4077f200030479	1		1	2	22	1	2	4	5	5	5	1	1	1	2	2	2	1	1	53.172	53.172	53.188	1	5	3	5	5	1	1	1	1	1	3	2	5	1	1	1	1
R_3Pi7Fl2YrzIQ0n3	Default Response Set	Anonymous			24.101.31.164	0	25APR13:14:33:00	25APR13:14:43:00	1	040a04ec78fdd55e520da414d891b842	1		1	2	42	2	2	1	3	3	3	3	3	3	2	2	2	1	1	32.298	32.298	32.299	1	3	3	3	3	3	3	3	3	3	3	3	3	1	1	2	2
R_e4o2uJ8dypeE7TD	Default Response Set	Anonymous			72.189.228.162	0	25APR13:14:36:00	25APR13:14:43:00	1	3c196d77e713bba5edf49f72ff721b3b	1		1	1	41	2	2	3	4	4	4	3	3	2	2	1	2	1	1	32.48	32.48	32.48	1	4	4	4	4	3	3	3	4	3	4	3	4	2	1	1	2
R_9uge1Ayz9qvxq5f	Default Response Set	Anonymous			142.136.167.18	0	25APR13:14:30:00	25APR13:14:43:00	1	56a0acbf95b28c9014153dc1b0f89494	1		1	2	30	2	2	3	3	3	3	3	3	3	2	2	2	1	1	35.506	35.506	35.512	1	4	3	4	4	2	2	3	4	4	4	1	2	2	1	1	2
R_bDxcbAxCGTDKWLH	Default Response Set	Anonymous			98.235.188.100	0	25APR13:14:32:00	25APR13:14:43:00	1	7c8314b80fdf445d1516121c0b6612e0	1		1	2	27	2	2	4	1	1	5	5	3	5	2	2	1	1	1	48.42	48.42	48.428	1	3	1	1	1	5	3	5	4	3	4	3	3	4	1	1	2
R_eXw5ooOpchvZfil	Default Response Set	Anonymous			198.71.113.193	0	25APR13:14:31:00	25APR13:14:43:00	1	215917bc6443baa766b9ea0b2427f40f	1		1	2	44	2	2	5	3	3	3	2	2	2	2	2	2	1	1	27.899	31.323	31.324	3	3	3	3	3	3	3	3	2	2	2	3	3	4	1	1	2
R_eWDthH9hFsAdya9	Default Response Set	Anonymous			173.242.242.17	0	25APR13:14:37:00	25APR13:14:43:00	1	a7be5aefb9d9f522533bd6e8144f4bf4	2	a	1	2	34	2	2	3	2	2	4	4	4	4	2	2	2	1	1	35.329	35.329	35.331	1	5	3	3	3	3	3	4	3	3	4	4	5	2	1	2	1
R_3a4tdIeeCo7YXl3	Default Response Set	Anonymous			66.169.187.6	0	25APR13:14:29:00	25APR13:14:43:00	1	2a31b973b521efc754701df2b7f161af	1		1	2	8	2	2	3	4	4	4	4	4	4	2	2	2	1	1	48.157	48.157	48.169	1	4	5	2	5	5	4	4	4	3	4	4	1	1	1	1	2
R_6Se5LYM5vj0RQ8t	Default Response Set	Anonymous			207.58.203.234	0	25APR13:14:35:00	25APR13:14:43:00	1	42619c27dbe3dc87f5f426017b30b6cd	1		1	2	29	2	2	4	2	2	3	3	3	1	2	2	2	1	1	34.623	34.623	34.624	1	4	4	3	3	2	2	3	3	4	3	3	4	2	1	1	1
R_8qXIJu1GNNzbSdv	Default Response Set	Anonymous			71.76.18.150	0	25APR13:14:34:00	25APR13:14:43:00	1	d9e2aa2a026dc3e68f624a17762f9ad9	1		1	2	34	2	2	3	4	4	4	2	1	1	2	2	2	1	1	37.316	37.316	37.318	1	5	4	4	4	2	1	1	2	2	3	2	4	3	1	2	1
R_bPJFegXAIhuAqW1	Default Response Set	Anonymous			68.7.246.57	0	25APR13:14:35:00	25APR13:14:43:00	1	398b5fac4dd3554da74bec3eb6101523	1		1	2	33	2	2	4	3	3	3	3	2	2	1	2	2	1	1	38.422	38.422	38.434	1	5	4	3	4	2	2	1	3	4	3	2	3	1	1	1	1
R_78MUAts3KCHpjnf	Default Response Set	Anonymous			50.148.97.84	0	25APR13:14:38:00	25APR13:14:43:00	1	59736bf1e31737ca7939f1443fe2626b	1		1	2	32	2	2	4	3	3	3	4	4	2	1	1	1	1	1	36.363	36.363	36.364	1	4	3	3	3	3	3	2	5	5	4	3	2	2	1	1	1
R_3l0dBNwpeqt22eF	Default Response Set	Anonymous				0	25APR13:14:33:00	25APR13:14:44:00	1	545273a7de4d16ccf51098624580c8bd	1		1	2	44	2	2	8	3	3	3	3	3	3	2	2	1	1	1	39.116	39.116	39.118	1	4	3	3	3	3	3	3	2	2	3	3	4	3	1	1	1
R_6fHQ3wzqTpz5ngN	Default Response Set	Anonymous				0	25APR13:14:34:00	25APR13:14:44:00	1	fdc5bff618b722560bee14f813090c10	1		1	1	52	2	2	1	3	3	3	3	3	2	1	2	2	1	1	35.257	42.205	42.212	3	4	3	4	2	3	2	2	3	3	3	2	4	1	1	1	1
R_cNNufnTC5ga9D3D	Default Response Set	Anonymous			68.48.253.25	0	25APR13:14:37:00	25APR13:14:44:00	1	6b7eb15813f78411b18659bb6fdf96d4	1		1	2	41	1	2	2	1	1	2	4	4	4	1	1	1	1	1	33.47	33.47	33.473	1	2	3	2	2	4	4	4	5	5	5	1	2	2	1	1	1
R_7OGPSMz3Zhxd7I9	Default Response Set	Anonymous			71.221.253.194	0	25APR13:14:33:00	25APR13:14:44:00	1	a206f3c2be180d522694c5b49653541c	1		1	1	39	2	2	1	3	3	4	3	2	2	2	2	2	1	1	52.023	52.023	52.025	1	5	4	4	4	2	2	2	3	4	3	3	4	4	1	2	2
R_3qjG2GG2Ff5k6wJ	Default Response Set	Anonymous			70.100.16.172	0	25APR13:14:38:00	25APR13:14:44:00	1	7690b6956f0d1960e1468a7990c454a6	1		1	2	28	2	2	4	3	3	3	3	3	3	2	2	1	1	1	40.129	40.129	40.436	1	3	3	3	3	4	3	3	4	4	3	2	2	2	1	1	1
R_bC9RrRY9MYRKojX	Default Response Set	Anonymous			24.224.97.7	0	25APR13:14:35:00	25APR13:14:44:00	1	d542d12e1f1154a7be561cbfc29bb1f8	1		1	2	29	2	2	7	2	2	1	4	4	2	2	2	2	1	1	33.578	33.578	33.582	1	4	1	1	3	4	4	2	2	2	4	2	4	3	1	2	1
R_5oPnkF8e4DEmFPD	Default Response Set	Anonymous			72.186.224.77	0	25APR13:14:31:00	25APR13:14:44:00	1	6a4e6f52d301f07fdaef47b15fd2b4ef	1		1	2	47	2	2	2	4	3	4	2	3	2	2	2	2	1	1	34.222	34.222	34.224	1	5	5	4	4	2	2	2	4	4	4	2	3	2	1	1	1
R_3XfiAWP6giILFL7	Default Response Set	Anonymous			98.191.7.220	0	25APR13:14:32:00	25APR13:14:44:00	1	52e29e05426b7a2b7df75a02488469f5	1		1	2	20	2	2	5	2	2	4	4	4	2	2	2	1	1	1	197.987	197.987	197.99	1	2	2	2	2	4	4	2	4	4	4	2	2	2	1	2	2
R_4TSlvGyErLG8AlL	Default Response Set	Anonymous			97.85.44.181	0	25APR13:14:31:00	25APR13:14:44:00	1	3e809fb82532f9593afabc9dd6c22eca	2	a	1	2	31	2	2	1	3	3	3	4	3	4	2	2	2	1	1	2.626	40.298	40.301	3	3	3	3	3	3	3	3	4	4	4	3	3	3	1	2	2
R_bw2KBo2FQ3z6jf7	Default Response Set	Anonymous			75.164.226.238	0	25APR13:14:35:00	25APR13:14:44:00	1	1af7945353c2b843d48160dbc71c732a	1		1	2	23	2	2	3	2	2	3	4	4	3	2	2	2	1	1	44.81	44.81	44.827	1	4	4	3	3	2	2	2	4	4	4	1	4	1	1	1	2
R_bE38cH7tQDwdyCx	Default Response Set	Anonymous			24.101.127.201	0	25APR13:14:33:00	25APR13:14:44:00	1	f2babf9fa718275f6aff65f0f6dcd1b9	1		1	2	38	2	2	3	2	2	3	2	3	1	2	2	1	1	1	40.578	40.578	40.587	1	4	3	4	3	2	2	2	2	2	3	3	4	2	1	2	2
R_0MO7yAEJuVqAczb	Default Response Set	Anonymous			99.68.180.163	0	25APR13:14:37:00	25APR13:14:44:00	1	cac8d1fa895ab3c6790e3f44c234fc71	1		1	2	31	2	2	6	3	3	3	3	3	2	2	2	1	1	1	34.644	34.644	34.647	1	3	3	3	3	3	3	3	3	2	3	3	4	2	1	1	2
R_2nOMwNJnAXOPy3H	Default Response Set	Anonymous			70.252.130.187	0	25APR13:14:35:00	25APR13:14:44:00	1	f4a1fc6b60f0bc4ec39f03fda1ac6ed2	1		1	2	40	2	2	3	3	3	3	3	3	2	1	2	2	1	1	36.171	36.171	36.174	1	4	4	4	4	2	2	2	3	3	3	2	3	2	1	1	2
R_e8ouHa1nUKN1ssl	Default Response Set	Anonymous			65.5.51.87	0	25APR13:14:32:00	25APR13:14:44:00	1	e3d1cf156a55ad42e970bf344f659c61	1		1	2	37	2	2	4	2	2	2	3	3	4	1	1	1	1	1	38.816	38.816	38.819	1	2	3	2	2	3	3	4	4	4	3	2	2	2	1	1	1
R_eyA2wWjUbosGFWR	Default Response Set	Anonymous				0	25APR13:14:34:00	25APR13:14:45:00	1	24f1f67e6cbf9c7686786ba9f510c39d	1		1	2	44	2	2	4	3	3	4	3	3	2	2	2	1	1	1	37.922	37.922	37.925	1	4	4	3	3	3	3	3	4	4	4	3	2	2	1	1	1
R_bllkmxCC6CIFk2h	Default Response Set	Anonymous			74.212.19.175	0	25APR13:14:32:00	25APR13:14:45:00	1	c9227a013637c1cbcadd75ccf7f54476	1		1	2	42	2	2	4	4	4	3	3	2	2	2	2	2	1	1	68.09	68.09	68.095	1	4	3	4	4	4	2	2	4	4	4	3	3	2	1	1	1
R_bHG149emWrjQFMx	Default Response Set	Anonymous			24.253.118.100	0	25APR13:14:32:00	25APR13:14:45:00	1	7221af43f5b11f2bb0b5e3a6887a6af2	1		1	1	63	2	2	1	3	3	3	3	2	2	2	2	1	1	1	60.044	60.044	60.044	1	4	3	4	4	2	2	2	5	5	5	1	1	3	2	2	1
R_9yn9um1iVm1s7dz	Default Response Set	Anonymous				0	25APR13:14:39:00	25APR13:14:45:00	1	10efeb473e4173ae942122fe24e03488	1		1	2	41	2	2	2	1	1	5	5	5	5	1	1	1	1	1	30.887	30.887	30.889	1	3	1	1	1	5	5	5	4	4	4	2	3	2	1	1	1
R_4TRBqNNBnOBNa4J	Default Response Set	Anonymous			67.48.253.202	0	25APR13:14:33:00	25APR13:14:45:00	1	a9796123a613ef4486c564d94a1261da	1		1	2	46	2	2	4	2	2	2	2	2	3	1	1	1	1	1	54.173	54.173	54.178	1	4	4	4	4	3	3	3	4	4	3	3	3	3	1	1	1
R_29t6WhdFxJkMEDz	Default Response Set	Anonymous			74.70.120.47	0	25APR13:14:34:00	25APR13:14:45:00	1	3c04bc58ed36c14a1245d2e1c983a30a	1		1	1	48	1	2	7	4	4	3	3	3	3	2	2	2	1	1	34.592	34.592	34.593	1	4	3	4	4	2	3	2	3	2	4	2	4	3	1	2	1
R_8iyqNpWU5Xt7VIh	Default Response Set	Anonymous			173.0.47.4	0	25APR13:14:33:00	25APR13:14:46:00	1	146761fe73207b0e37515693e51d2642	1		1	2	37	2	2	6	4	4	3	4	2	3	2	2	2	1	1	69.827	69.827	69.829	1	4	3	4	4	2	2	2	2	2	3	3	4	4	1	1	1
R_2gFnsxMXFPMQh8x	Default Response Set	Anonymous			71.72.158.87	0	25APR13:14:37:00	25APR13:14:46:00	1	3fb595467da5c8b90c1dc084b53a07c6	1		1	2	47	2	2	3	3	3	3	3	3	3	1	1	1	1	1	31.988	31.988	31.99	1	4	4	4	4	2	2	2	4	4	4	2	2	2	1	1	1
R_dgaXwnCNnNpyA3H	Default Response Set	Anonymous			204.246.229.13	0	25APR13:14:41:00	25APR13:14:46:00	1	c3072f742245028176a6ac9bf17ca33b	1		1	2	18	2	2	2	4	4	3	2	2	1	2	2	2	1	1	33.281	33.281	33.284	1	4	3	4	4	2	2	1	3	3	2	2	4	2	1	2	2
R_eyBq9ehGINT8oYt	Default Response Set	Anonymous			68.125.110.91	0	25APR13:14:37:00	25APR13:14:46:00	1	c2d1e37411253bce55a9707d6ad2f25e	1		1	1	45	2	2	2	4	4	4	3	2	3	2	2	2	1	1	32.237	32.237	32.239	1	4	4	4	4	2	2	2	4	4	4	2	2	2	2	1	1
R_6DxYymkCJ1GKaDH	Default Response Set	Anonymous			74.106.206.226	0	25APR13:14:36:00	25APR13:14:46:00	1	9c8e8b08b630b947a0edf3cf4f67eee5	1		1	2	23	2	2	4	4	4	4	2	2	1	2	2	2	1	1	43.597	43.597	43.598	1	5	5	5	5	1	1	2	4	4	4	2	2	1	1	1	1
R_ete9IEQ6rfsuYTz	Default Response Set	Anonymous			173.75.11.241	0	25APR13:14:34:00	25APR13:14:46:00	1	0d2bf96e0b948fd7119ff81a413879fb	1		1	2	42	2	2	6	1	1	1	4	3	3	1	1	1	1	1	74.889	74.889	74.892	1	4	3	2	2	2	2	2	3	3	3	3	3	4	1	1	2
R_eVgGOeX1u4zps33	Default Response Set	Anonymous			184.45.60.63	0	25APR13:14:41:00	25APR13:14:46:00	1	00db7767e5f85f6ef02660c56214251e	1		1	2	21	2	2	3	5	5	5	5	5	5	2	2	2	1	1	35.499	35.499	35.505	1	5	3	3	3	3	3	3	5	5	5	5	5	5	1	1	1
R_0e1ydF8OQaXbb3n	Default Response Set	Anonymous			198.8.4.10	0	25APR13:14:38:00	25APR13:14:46:00	1	2dec3920538ac944009fa5e5e956395b	1		1	2	25	2	2	4	3	3	3	3	3	3	1	1	2	1	1	40.382	40.382	40.382	1	4	4	4	4	3	3	3	4	3	4	3	3	1	1	1	1
R_0ddT84g2pz2xQKF	Default Response Set	Anonymous			76.167.196.201	0	25APR13:14:34:00	25APR13:14:47:00	1	c5a5ffa5db5c5d37b64960a72519e944	1		1	2	35	2	2	2	2	2	3	3	3	3	2	2	2	1	1	71.285	71.285	71.324	1	3	3	3	3	3	3	3	4	4	4	2	2	2	1	1	2
R_4OTkng2ONr4Fznv	Default Response Set	Anonymous			71.205.204.196	0	25APR13:14:36:00	25APR13:14:47:00	1	c89dca44e7cf543881c441c7b12849f9	1		1	1	48	2	2	3	4	4	4	1	1	1	2	2	2	1	1	35.474	35.474	35.486	1	5	4	4	4	1	1	1	5	5	5	1	1	1	1	1	2
R_40EGjnyLTdDlH01	Default Response Set	Anonymous			24.128.104.86	0	25APR13:14:35:00	25APR13:14:47:00	1	d1b0992f4d967ad42b96ddf1989fdc22	1		1	1	44	2	2	1	4	4	4	3	3	1	2	2	2	1	1	41.392	41.392	41.392	1	4	4	4	4	2	2	2	3	3	4	2	3	2	1	1	1
R_06U0GtcVnWwSbLT	Default Response Set	Anonymous			24.128.242.48	0	25APR13:14:37:00	25APR13:14:47:00	1	b84a41686728ea5d8b7f7c61412c1c2b	1		1	1	49	1	2	6	4	4	4	1	3	2	2	2	1	1	1	85.175	85.175	85.177	1	4	4	4	4	2	2	2	4	5	4	1	1	1	1	1	2
R_cViPUlZMu6aC5Ap	Default Response Set	Anonymous			207.238.189.5	0	25APR13:14:40:00	25APR13:14:47:00	1	904e3da2bc4ef9877836207c25cee201	1		1	2	30	2	2	4	3	2	3	4	3	3	1	2	1	1	1	34.25	34.25	34.251	1	4	3	4	4	2	2	2	4	4	4	2	2	2	1	1	1
R_6zgW0UjUhsj0mMJ	Default Response Set	Anonymous			173.72.114.102	0	25APR13:14:40:00	25APR13:14:47:00	1	e3c78cab2ce5577011282135e98015f6	1		1	1	54	2	2	3	3	3	3	2	3	3	1	2	1	1	1	35.256	35.256	35.258	1	3	2	4	3	4	4	4	4	4	4	3	3	4	2	1	1
R_cYhggyuf2VQ15op	Default Response Set	Anonymous			68.45.118.39	0	25APR13:14:39:00	25APR13:14:47:00	1	157e1beb4b8f1bb1358fdad6383b8527	1		1	1	43	2	2	4	2	3	3	4	2	4	2	2	2	1	1	62.737	62.737	62.739	1	4	3	2	2	2	2	2	5	4	4	1	2	2	1	1	2
R_1HVKRmdA49qArWZ	Default Response Set	Anonymous			173.175.27.152	0	25APR13:14:37:00	25APR13:14:47:00	1	9673dd8c2cb618c8e877c3034e34c991	1		1	2	36	2	2	4	2	2	4	3	3	2	2	2	1	1	1	43.359	43.359	43.359	1	3	2	2	2	3	3	1	2	2	3	2	4	3	1	2	2
R_1GIi3rSkGtrpNqZ	Default Response Set	Anonymous			76.31.131.44	0	25APR13:14:40:00	25APR13:14:47:00	1	3cbc61680921a0888d75bf704677e638	1		1	2	39	2	2	3	2	2	3	3	3	4	1	2	1	1	1	38.066	38.066	38.066	1	4	3	2	2	3	3	4	3	3	3	3	3	3	1	1	1
R_e3AgwkuxUscyN6J	Default Response Set	Anonymous			71.217.61.24	0	25APR13:14:40:00	25APR13:14:48:00	1	19559cf61739a3c6316e44825741ff10	1		1	2	18	1	2	3	1	1	3	5	4	5	2	1	2	1	1	34.933	34.933	34.943	1	4	3	1	1	5	4	5	3	4	3	3	4	2	1	2	1
R_6Wmqh8RVoaK7kEJ	Default Response Set	Anonymous			67.253.65.61	0	25APR13:14:40:00	25APR13:14:48:00	1	76c5f3b54189492479635e9ba829d303	1		1	2	23	2	2	3	3	3	2	3	3	3	2	2	1	1	1	34.205	34.205	34.208	1	3	3	3	2	4	3	3	4	3	4	3	3	2	1	1	1
R_6GnkBbu2fhrh4WN	Default Response Set	Anonymous			71.177.9.77	0	25APR13:14:40:00	25APR13:14:48:00	1	50170a27ce1769ae1a38de02358836be	1		1	2	19	2	2	4	3	4	4	3	4	3	2	2	2	1	1	35.739	35.739	35.742	1	4	4	4	4	3	3	3	4	2	4	2	2	3	1	1	1
R_bPnDyn0kppkpaq9	Default Response Set	Anonymous			66.94.87.50	0	25APR13:14:39:00	25APR13:14:48:00	1	79d222e00295df9d89ecdfd16ae87b4f	1		1	2	18	2	2	4	2	2	4	4	3	3	2	2	2	1	1	37.491	37.491	37.492	1	4	3	3	3	4	2	1	2	3	3	3	5	2	1	2	2
R_42xDVb3y1sKLAup	Default Response Set	Anonymous			66.140.177.106	0	25APR13:14:33:00	25APR13:14:48:00	1	8131d653a4975fce396a693b1c2295b4	1		1	2	38	2	2	3	3	3	2	4	4	5	2	2	2	1	1	67.469	67.469	67.485	1	1	1	1	1	5	5	5	5	5	5	1	1	1	1	1	1
R_738BvPPsXpV2sXX	Default Response Set	Anonymous			76.244.138.2	0	25APR13:14:34:00	25APR13:14:48:00	1	37991f9283aff68c1c4651bc843c0b09	1		1	1	47	2	2	2	4	4	4	2	2	3	2	2	1	1	1	75.65	75.65	75.654	1	4	3	4	4	2	2	2	4	4	4	2	3	3	1	2	1
R_4Hg4EvEFQY8uAoB	Default Response Set	Anonymous				0	25APR13:14:37:00	25APR13:14:48:00	1	a514e789ee3ddfa43693154ea51e8ff4	1		1	2	25	2	2	1	4	4	4	3	2	.	2	2	2	1	1	34.258	34.258	34.259	1	5	5	4	4	2	2	2	3	3	3	2	4	3	1	1	1
R_0upVJAK1D9L640B	Default Response Set	Anonymous			184.57.222.117	0	25APR13:14:36:00	25APR13:14:48:00	1	40be4c992d103a1c4ec74a3c31ecf7ba	1		1	2	36	2	2	3	4	4	3	3	1	3	2	2	2	1	1	20.453	20.884	33.515	3	5	5	5	5	1	1	3	5	5	5	2	3	1	2	1	2
R_9Kpna4dJNaqjHoh	Default Response Set	Anonymous			24.59.241.70	0	25APR13:14:39:00	25APR13:14:48:00	1	d416a3efde85dcc0ad719b1a332eb6e7	1		1	2	34	2	2	1	3	3	3	3	3	2	2	2	2	1	1	35.581	35.581	35.584	1	4	4	4	4	2	2	3	4	4	3	3	3	3	1	1	1
R_9TzCnLO8J7HnMkB	Default Response Set	Anonymous			71.45.141.249	0	25APR13:14:40:00	25APR13:14:48:00	1	1fa64b7fbb15d04a183639a4eb027132	1		1	2	38	2	2	4	3	3	3	4	4	3	2	2	1	1	1	35.357	35.357	35.359	1	4	3	4	4	4	4	3	2	2	3	3	4	2	1	2	2
R_b8x4XZF584FflI1	Default Response Set	Anonymous			70.135.106.243	0	25APR13:14:42:00	25APR13:14:48:00	1	9fb47dbfead932bdfcb3ca680e4e2f9e	1		1	2	19	2	2	4	3	3	3	3	3	3	2	2	2	1	1	38.245	38.245	38.246	1	3	4	4	4	2	3	3	3	3	3	3	3	3	1	1	1
R_1HyDqW3t17wMuy1	Default Response Set	Anonymous				0	25APR13:14:42:00	25APR13:14:48:00	1	e30acacd43c6484206fafbbd5d051501	1		1	2	36	1	2	4	3	3	3	3	3	3	1	2	1	1	1	34.891	34.891	34.895	1	3	3	3	3	3	3	3	4	4	4	4	4	4	1	1	1
R_ahH96u6WHEFcBHD	Default Response Set	Anonymous			71.76.207.211	0	25APR13:14:38:00	25APR13:14:48:00	1	c948d1075e62d4a44ba8b75eebe420c1	1		1	2	37	2	2	1	3	3	3	3	3	3	2	2	2	1	1	34.932	34.932	34.934	1	4	4	4	4	3	3	3	3	3	3	3	3	3	1	1	2
R_damx7GpIqjf7I6p	Default Response Set	Anonymous			67.186.216.200	0	25APR13:14:39:00	25APR13:14:48:00	1	0b8771a9006a40855bb9ff75becd6d03	1		1	2	23	2	2	3	3	2	3	4	3	3	2	2	2	1	1	36.3	36.3	36.307	1	4	3	3	4	2	2	3	3	2	3	3	4	2	1	1	2
R_dnhmbKdFwiHeR37	Default Response Set	Anonymous			75.121.177.220	0	25APR13:14:41:00	25APR13:14:48:00	1	3d2aa4f02bbb00ff4ceec2a11dcb4c98	1		1	2	21	2	2	4	2	2	2	4	3	2	2	2	2	1	1	30.935	30.935	30.936	1	4	3	3	3	3	3	3	3	3	3	3	5	3	1	2	2
R_3yn35aoMue54vM9	Default Response Set	Anonymous			98.80.116.162	0	25APR13:14:40:00	25APR13:14:48:00	1	cc4aa53196e3e8b98936f507db905ad8	1		1	2	21	2	2	3	4	4	4	3	3	3	1	2	1	1	1	34.226	34.226	34.232	1	5	4	4	4	1	1	3	5	5	4	1	1	1	1	1	1
R_3kOh843RTeHhKId	Default Response Set	Anonymous			24.3.167.85	0	25APR13:14:42:00	25APR13:14:49:00	1	f1f20f30e96fe6dc35682e75484c59cb	1		1	2	37	2	2	2	4	4	4	4	4	2	2	2	2	1	1	34.198	34.198	34.203	1	4	4	4	4	2	2	1	2	2	3	3	3	3	1	1	2
R_beGzpr1Og8Gk4ND	Default Response Set	Anonymous			4.152.108.215	0	25APR13:14:36:00	25APR13:14:49:00	1	084eb7de2e1cfadfa4d9ad8fec1d0918	1		1	2	37	2	2	4	2	2	2	2	2	1	2	2	2	1	1	31.981	31.981	31.986	1	5	5	5	5	1	1	1	4	4	4	2	4	5	1	2	1
R_cBBDyQwOGG0J0lD	Default Response Set	Anonymous			24.102.155.78	0	25APR13:14:39:00	25APR13:14:49:00	1	e4a2cb0f8fbb28a4880552cd0f0eac9f	1		1	2	52	2	2	4	3	3	3	2	2	2	1	2	2	1	1	35.144	35.144	35.145	1	4	4	4	4	2	2	2	4	4	4	2	3	2	1	1	2
R_3V2r0e7OqL89BDT	Default Response Set	Anonymous			99.137.5.229	0	25APR13:14:40:00	25APR13:14:49:00	1	ed3e7f0c57e8ffdf28018ca39fa3c3f9	1		1	2	21	2	2	2	2	2	3	4	3	4	1	1	1	1	1	4.755	51.367	51.371	2	2	1	2	2	4	3	4	3	3	3	2	4	3	1	2	2
R_byd32bkbH0XisWV	Default Response Set	Anonymous			69.65.78.187	0	25APR13:14:37:00	25APR13:14:49:00	1	a03036a5c5ad38d45ac3aefacac9a0b2	1		1	2	27	2	2	1	1	1	3	1	2	3	1	1	1	1	1	52.533	52.533	52.553	1	1	1	1	1	5	3	3	2	2	1	3	5	5	1	1	2
R_3lPVYuCR8i1mTiZ	Default Response Set	Anonymous			98.24.20.169	0	25APR13:14:34:00	25APR13:14:49:00	1	780f30be6d26f0bd28c6bfff8bae9318	1		1	2	23	2	2	3	3	3	3	3	3	2	1	2	1	1	1	41.445	41.445	41.447	1	4	3	3	3	3	3	2	4	4	4	3	3	2	1	1	1
R_50GCR4Z57TnWymV	Default Response Set	Anonymous			184.8.203.119	0	25APR13:14:36:00	25APR13:14:49:00	1	5b6da654ae600c674df1f152c188c831	1		1	2	35	2	2	3	4	4	4	2	1	2	2	2	2	1	1	31.628	31.628	31.63	1	4	3	4	4	2	1	2	5	5	5	1	1	1	1	1	2
R_emTqf89r9hYE03X	Default Response Set	Anonymous			24.128.157.144	0	25APR13:14:38:00	25APR13:14:50:00	1	3bbb68a78a9297971db55df6b697f2f2	1		1	2	39	1	2	5	3	4	4	3	2	2	1	2	1	1	1	32.736	32.736	32.752	1	5	5	5	5	1	1	1	4	4	4	2	2	1	1	2	2
R_ddolflZ7d90IC0Z	Default Response Set	Anonymous			70.194.205.238	0	25APR13:14:39:00	25APR13:14:50:00	1	b0b559d46f5f1ce59aea3dc07100bc5a	1		1	2	21	2	2	3	2	2	3	3	3	3	1	1	1	1	1	89.714	89.714	89.715	1	2	2	2	2	2	2	2	2	3	3	3	4	3	1	1	1
R_40gPoHGBYBzEHzv	Default Response Set	Anonymous			75.87.120.125	0	25APR13:14:37:00	25APR13:14:50:00	1	71d370db971af5a174ef60a9a7bd45d4	1		1	2	21	2	2	5	2	2	2	3	3	3	2	2	2	1	1	60.229	60.229	60.23	1	4	4	3	3	2	3	3	5	5	4	4	2	1	1	1	2
R_3x7fnTsBoD1gf6R	Default Response Set	Anonymous			72.225.58.150	0	25APR13:14:43:00	25APR13:14:50:00	1	85f3a07411d29ef1ee459368ea94b4d7	1		1	2	23	2	2	6	3	3	3	3	3	3	1	2	2	1	1	9.122	32.907	32.911	2	3	3	3	3	3	3	3	4	4	4	2	2	2	1	1	1
R_9TEIzlj0KDsgrAh	Default Response Set	Anonymous			72.74.183.204	0	25APR13:14:33:00	25APR13:14:50:00	1	8e6f11cd34f980c901a8022807f1caaa	1		1	2	18	2	2	5	1	1	1	4	3	4	1	1	2	1	1	55.256	55.256	55.264	1	4	1	1	1	5	3	1	5	4	2	3	4	3	1	2	1
R_0fhD9oDR5IkIYFn	Default Response Set	Anonymous				0	25APR13:14:35:00	25APR13:14:50:00	1	973921360e27b632f0e3e34e6d4f31d4	1		1	2	18	2	2	1	3	3	3	3	3	1	2	2	1	1	1	38.172	38.172	38.179	1	4	3	4	4	2	2	1	5	5	5	2	2	1	1	2	2
R_6xQ5pAFVdkZCiJ7	Default Response Set	Anonymous			71.228.196.110	0	25APR13:14:41:00	25APR13:14:50:00	1	939f712e4ae7eb8b2572363656668e5c	1		1	2	48	2	2	1	3	4	4	4	2	3	1	2	1	1	1	43.871	43.871	43.881	1	4	4	4	4	2	2	2	4	4	4	2	2	2	1	1	2
R_3sIYIW5AmTQt0gZ	Default Response Set	Anonymous			71.31.176.128	0	25APR13:14:41:00	25APR13:14:51:00	1	a33c81190c4472087acfa8dcfdbebcca	1		1	2	48	2	2	1	1	1	3	5	3	3	1	2	2	1	1	37.446	37.446	37.448	1	3	1	1	1	3	3	3	1	1	1	3	5	1	1	1	2
R_dopIUdjuaRaGmmV	Default Response Set	Anonymous			68.58.62.16	0	25APR13:14:32:00	25APR13:14:51:00	1	450d724d6268519ee12d966457ca92df	1		1	2	47	2	2	1	3	3	3	4	4	4	2	1	1	1	1	44.381	44.381	44.391	1	4	5	4	4	3	2	2	3	4	4	3	3	3	1	1	1
R_2gCpPHOUtdyCOvX	Default Response Set	Anonymous			71.104.197.71	0	25APR13:14:38:00	25APR13:14:51:00	1	46110169093b6225e03206963324820d	1		1	2	41	2	2	2	4	4	3	3	3	3	2	2	2	1	1	48.57	48.57	48.572	1	4	4	4	4	3	3	2	4	4	4	4	3	2	1	1	2
R_7VrgkL79Tq2AY0B	Default Response Set	Anonymous			24.58.58.180	0	25APR13:14:38:00	25APR13:14:51:00	1	d330862f7c1274dbac59a89339417269	1		1	2	28	2	2	4	3	3	3	3	3	3	2	2	2	1	1	38.763	38.763	38.767	1	5	4	4	4	2	2	2	4	4	4	2	3	3	1	2	2
R_0vWyUo2HcHwozFX	Default Response Set	Anonymous			98.250.5.200	0	25APR13:14:40:00	25APR13:14:51:00	1	62f7cce4a11309d08f57c899cd5a0358	1		1	2	35	2	2	1	4	2	4	4	4	4	2	1	1	1	1	69.005	69.005	69.012	1	3	1	1	1	4	4	4	4	4	4	2	2	3	1	1	1
R_6h7Sf4fJIfY0pGB	Default Response Set	Anonymous			207.225.230.13	0	25APR13:14:42:00	25APR13:14:51:00	1	c8b729c9393e4b88378bb3147c634c2e	1		1	2	20	2	2	3	1	1	3	5	5	1	2	2	1	1	1	43.521	43.521	43.522	1	2	1	1	1	5	5	1	5	5	4	2	1	1	1	1	1
R_elglYlRi3HDJZ77	Default Response Set	Anonymous			69.119.145.47	0	25APR13:14:44:00	25APR13:14:51:00	1	62e90c38d616bda405b70ca00b3d4a72	1		1	2	29	2	2	8	3	4	3	3	3	2	1	2	1	1	1	35.543	35.543	35.551	1	4	4	4	4	2	2	2	4	4	3	3	2	2	1	1	1
R_7WCLc7BV4koWV25	Default Response Set	Anonymous			75.120.22.33	0	25APR13:14:35:00	25APR13:14:51:00	1	7de50f453a8737424264d3a6250b1d4e	1		1	2	40	2	2	4	1	1	3	5	5	3	1	1	1	1	1	33.522	33.522	33.529	1	1	1	1	1	5	5	5	3	3	3	1	3	1	1	1	1
R_1BPovwXJqb1WQi9	Default Response Set	Anonymous			96.18.81.129	0	25APR13:14:42:00	25APR13:14:51:00	1	c3fea5b80986c0b390e148806a6f54d7	1		1	2	35	2	2	3	2	2	3	4	3	3	2	2	2	1	1	32.156	32.156	32.159	1	4	4	4	4	2	3	3	4	4	3	2	4	3	1	2	2
R_eS4OHh527z3BiL3	Default Response Set	Anonymous			71.158.239.225	0	25APR13:14:37:00	25APR13:14:52:00	1	f593578bc04afb103e4142457ce98737	1		1	2	29	2	2	4	1	1	3	4	3	3	1	1	1	1	1	37.198	37.198	37.207	1	2	1	1	1	5	3	3	2	2	4	2	4	3	2	2	1
R_0cTQCFgbha38LEV	Default Response Set	Anonymous			208.118.38.30	0	25APR13:14:44:00	25APR13:14:52:00	1	e3f97e883e77673af52fb4384f6a5dfd	1		1	2	36	2	2	3	1	1	1	4	4	4	1	1	1	1	1	36.956	36.956	36.957	1	1	1	1	1	4	4	4	4	4	3	1	2	3	1	1	2
R_9RiC4bbIEb8CtYF	Default Response Set	Anonymous			99.102.220.105	0	25APR13:14:41:00	25APR13:14:52:00	1	b60042f9a39128f2899b20983838146e	1		1	2	35	1	2	8	4	4	4	3	2	3	2	2	1	1	1	36.429	36.429	36.433	1	4	4	4	4	3	1	2	3	4	4	3	3	3	1	1	1
R_4NMglJh9JQiLy2F	Default Response Set	Anonymous			96.246.84.65	0	25APR13:14:43:00	25APR13:14:52:00	1	073a36d949dd920ecad4a516ab7169e3	1		1	2	24	2	2	2	3	4	3	4	3	4	2	1	1	1	1	17.362	60.632	60.636	3	4	4	4	3	3	4	4	3	4	4	4	3	4	1	1	2
R_9zw5Isnu9AiKF01	Default Response Set	Anonymous			173.155.127.56	0	25APR13:14:44:00	25APR13:14:52:00	1	2fd89a53a215fc4e54716fa2e474e81f	1		1	2	26	2	2	3	2	2	3	3	3	4	1	1	2	1	1	38.31	38.31	38.311	1	4	4	3	3	3	3	3	3	3	3	2	3	3	1	1	2
R_eCEUkS6f9gxEaTb	Default Response Set	Anonymous			71.192.153.165	0	25APR13:14:46:00	25APR13:14:52:00	1	4c0c66cd515bd917ff488f676504f38d	1		1	2	21	2	2	4	2	3	2	3	3	3	2	2	1	1	1	34.187	34.187	34.187	1	5	5	4	4	4	1	1	3	3	3	3	4	3	1	1	1
R_5jsX7b5gHSPcUyF	Default Response Set	Anonymous			173.52.99.80	0	25APR13:14:41:00	25APR13:14:52:00	1	47527e48f4d13a5021f7073be987c675	1		1	1	43	2	2	5	3	3	3	3	3	3	2	2	2	1	1	64.869	64.869	64.946	1	4	4	4	4	2	2	2	4	4	3	3	2	2	1	1	1
R_0xQm0Cqw1LzDBBP	Default Response Set	Anonymous			75.81.51.58	0	25APR13:14:41:00	25APR13:14:52:00	1	8f44aedccd1e184cbf4d1c7b0f457901	1		1	2	31	2	2	3	3	3	3	3	3	3	2	2	2	1	1	32.002	32.002	32.003	1	4	4	4	4	4	4	2	5	5	5	1	2	2	1	1	1
R_6zJZJHyohPB6wiV	Default Response Set	Anonymous			74.76.52.175	0	25APR13:14:37:00	25APR13:14:52:00	1	349ac3879a7c6a11b57d7c6151de0d44	1		1	2	20	2	2	2	4	4	4	4	3	2	2	2	1	1	1	0	0	50.315	0	4	5	4	4	1	1	1	4	5	4	2	3	1	1	1	1
R_8d1oHMdFDjMfWAd	Default Response Set	Anonymous			12.34.246.73	0	25APR13:14:37:00	25APR13:14:53:00	1	4a7d352fa560fc3b1f55e4eed6727e73	1		1	2	18	2	2	3	2	2	3	3	3	3	2	2	1	1	1	32.334	32.334	32.389	1	4	3	2	2	3	3	3	5	5	5	1	1	1	2	1	1
R_cOWK0N9EwsVLG7z	Default Response Set	Anonymous			67.169.238.198	0	25APR13:14:40:00	25APR13:14:53:00	1	9cb7e9de81b7a2aa344f0e6fe0823651	1		1	2	28	2	2	4	1	1	4	4	4	4	1	1	1	1	1	40.335	40.335	40.338	1	1	1	2	2	4	4	4	5	4	4	2	2	1	2	2	2
R_2czN1uJqnNFYSNf	Default Response Set	Anonymous			67.166.200.202	0	25APR13:14:40:00	25APR13:14:53:00	1	6f49723868455a4e1cc47cbbb1d6c168	1		1	2	32	1	2	3	2	2	3	4	3	3	1	1	1	1	1	52.727	52.727	52.727	1	5	4	4	4	1	1	3	3	4	4	2	2	1	1	2	2
R_6lD9dlkN5uJKQg5	Default Response Set	Anonymous			216.198.102.24	0	25APR13:14:44:00	25APR13:14:53:00	1	d0d0d5c202095fb13685b51f40aed0ce	1		1	2	28	2	2	2	3	2	4	4	4	4	1	1	1	1	1	73.686	73.686	73.693	1	4	4	4	4	3	3	3	5	5	5	2	2	1	1	1	2
R_3Wzj9lLn9M804Ad	Default Response Set	Anonymous			76.28.7.252	0	25APR13:14:41:00	25APR13:14:53:00	1	30a6d59adcde163f129a6ae79c25747d	1		1	2	19	2	2	6	2	2	4	5	5	3	1	2	2	1	1	41.378	41.378	41.379	1	2	3	2	2	5	5	3	4	4	4	2	2	2	1	1	2
R_dha3VXZM3QURAih	Default Response Set	Anonymous			70.228.81.86	0	25APR13:14:40:00	25APR13:14:53:00	1	c3e734c415fd5ef1b8c72fac50d12a49	1		1	2	37	2	2	2	3	3	4	2	2	2	2	2	2	1	1	36.623	36.623	36.639	1	5	5	5	5	1	1	1	4	4	3	2	2	1	1	2	2
R_donZff7FVog7MQR	Default Response Set	Anonymous			76.225.137.197	0	25APR13:14:43:00	25APR13:14:53:00	1	679b23ecfed9ce9199dcea8a64282c64	1		1	1	40	2	2	1	2	2	2	3	3	2	2	2	2	1	1	43.654	43.654	43.656	1	4	3	4	4	2	2	2	2	2	3	4	4	2	1	2	2
R_0lGnhg4djhgtKSh	Default Response Set	Anonymous			50.36.93.233	0	25APR13:14:43:00	25APR13:14:53:00	1	ee4f41c862d21d480aac63be9f86a7c4	1		1	2	40	2	2	4	1	1	4	5	5	5	2	1	1	1	1	42.218	42.218	42.225	1	4	3	1	1	5	5	5	2	2	3	3	4	3	1	2	1
R_9yssVhmrLhZLLoh	Default Response Set	Anonymous			75.172.137.168	0	25APR13:14:42:00	25APR13:14:53:00	1	76079ff7a9c9d453cd73aca70b02f61f	1		1	2	25	2	2	3	2	2	4	3	3	3	1	1	2	1	1	39.839	39.839	39.894	1	3	3	3	3	3	3	3	3	4	3	3	3	3	1	2	1
R_24VSZC9UUOW39Yx	Default Response Set	Anonymous			192.135.227.16	0	25APR13:14:30:00	25APR13:14:53:00	1	6496aa2e1f7f70217115f3ebe886e757	1		1	2	19	2	2	2	2	2	3	3	3	3	2	2	1	1	1	45.326	45.326	45.326	1	4	4	4	4	3	3	3	4	4	4	2	2	1	2	1	1
R_a8G6PHLsTvFsMMB	Default Response Set	Anonymous			65.188.169.71	0	25APR13:14:41:00	25APR13:14:53:00	1	0be16da339c74d5da1ee75693fad70e7	1		1	2	37	1	2	5	2	2	2	4	4	4	1	1	1	1	1	71.375	71.375	71.378	1	4	4	3	3	4	4	4	4	4	3	3	3	2	1	2	2
R_4Zr94zqdIdvR7fL	Default Response Set	Anonymous			24.158.110.145	0	25APR13:14:37:00	25APR13:14:54:00	1	bb0a437d4c43378fc8aa5aa7c7be4987	1		1	2	18	2	2	1	3	3	3	3	3	.	2	2	2	1	1	51.585	51.585	51.589	1	3	3	3	3	3	3	3	5	5	4	2	3	3	1	1	2
R_73dtStTgSKbzUAB	Default Response Set	Anonymous			71.76.246.185	0	25APR13:14:42:00	25APR13:14:54:00	1	8e19417736318e9de94c42a53ec68f3a	1		1	2	30	2	2	1	3	2	3	4	4	4	1	1	1	1	1	39.477	39.477	39.484	1	3	3	1	1	5	5	5	4	5	5	1	1	1	2	1	1
R_5A0zw8ZjOZqUtut	Default Response Set	Anonymous			98.217.236.120	0	25APR13:14:45:00	25APR13:14:54:00	1	663362ac93897ce49a4579976aae1dc4	1		1	1	40	2	2	2	3	3	3	3	3	3	2	2	2	1	1	37.77	37.77	37.773	1	4	3	3	3	3	3	3	4	4	4	2	2	2	1	1	1
R_0NEANpJ3RtQennT	Default Response Set	Anonymous			70.56.217.112	0	25APR13:14:41:00	25APR13:14:54:00	1	4c24fd8358658d3141ac227261bbea2e	1		1	2	32	2	2	5	2	2	3	3	3	3	2	2	2	1	1	32.862	32.862	32.878	1	4	3	2	2	3	3	3	2	2	3	3	5	4	1	2	1
R_6X0xJJTY6aQ1eL3	Default Response Set	Anonymous			66.30.150.59	0	25APR13:14:47:00	25APR13:14:54:00	1	2e6a467fbe942a5b26c6e6500007f37e	1		1	1	24	1	2	6	4	4	4	2	2	1	2	2	1	1	1	32.365	32.365	32.366	1	4	4	5	5	2	2	1	5	5	5	1	2	1	2	2	1
R_0dNjoKGadSUYpiR	Default Response Set	Anonymous			209.102.246.12	0	25APR13:14:39:00	25APR13:14:54:00	1	9a5dd682281f0e063b5ea1aae9aff5b8	1		1	2	35	2	2	1	4	4	3	3	3	2	2	2	2	1	1	31.617	31.617	31.618	1	4	4	4	4	2	2	2	4	4	4	2	4	3	1	1	1
R_2udTn0zjNUjpx5P	Default Response Set	Anonymous			98.212.36.153	0	25APR13:14:41:00	25APR13:14:54:00	1	1b4f8ce0c2f2e23925a2f9fcaec4b1b6	1		1	2	53	2	2	4	3	3	4	3	3	2	2	2	1	1	1	53.658	53.658	53.658	1	4	3	4	4	3	3	3	4	4	3	2	3	2	1	1	1
R_81UpBVMbHyBVVzL	Default Response Set	Anonymous			65.25.6.99	0	25APR13:14:44:00	25APR13:14:54:00	1	c688f19670aef8c62c6761241b37a6ac	1		1	2	19	2	2	2	2	2	3	3	4	3	2	2	2	1	1	31.74	31.74	31.745	1	3	3	3	2	4	4	3	3	3	3	3	3	3	1	1	2
R_6Keo40r1TVRZTvL	Default Response Set	Anonymous			24.29.25.164	0	25APR13:14:42:00	25APR13:14:55:00	1	786ae79b2929acc4dc890f35b719d4f6	1		1	2	34	2	2	4	3	4	3	4	3	2	2	2	2	1	1	75.118	75.118	75.124	1	5	4	4	4	3	3	2	4	3	3	2	3	2	1	2	1
R_ahgZNS2JDI2SkHH	Default Response Set	Anonymous			68.105.77.32	0	25APR13:14:33:00	25APR13:14:55:00	1	ceb04ab110429ce7c893d359ddb6fb72	1		1	1	39	2	2	3	2	3	3	3	3	3	2	2	2	1	1	32.156	32.156	32.158	1	3	3	3	3	3	3	3	4	4	4	2	4	1	1	1	1
R_3gezivv4wWmnwBT	Default Response Set	Anonymous			67.101.221.175	0	25APR13:14:32:00	25APR13:14:55:00	1	0506a7c116100eeaa416b621dad67400	1		1	2	46	2	2	1	3	3	3	3	3	3	1	1	2	1	1	39.498	39.498	39.518	1	3	3	3	3	3	3	3	5	5	4	2	1	2	1	1	1
R_5at4LoGlzBiBc1f	Default Response Set	Anonymous			67.235.78.148	0	25APR13:14:47:00	25APR13:14:55:00	1	f29a01f863e676e50718ab229aca6672	1		1	2	19	2	2	5	4	4	4	2	1	2	2	2	2	1	1	37.177	37.177	37.179	1	4	4	4	4	1	1	1	5	5	5	1	2	1	1	1	2
R_01Z8qVg1KadIjrf	Default Response Set	Anonymous			24.186.108.191	0	25APR13:14:46:00	25APR13:14:56:00	1	b7d5a64c95b42636f7b74ea834db2e68	1		1	1	48	2	2	4	3	3	3	3	4	3	2	2	2	1	1	33.92	33.92	33.921	1	3	3	3	3	3	4	3	3	3	3	3	4	3	1	2	1
R_39oCaU97XSDGaON	Default Response Set	Anonymous			173.69.192.161	0	25APR13:14:45:00	25APR13:14:56:00	1	2fa06d9bff8ff3e940f17a8e52d99410	1		1	1	51	2	2	3	3	3	3	3	2	2	2	2	1	1	1	31.828	31.828	31.844	1	4	4	4	4	2	2	1	2	3	3	2	4	2	2	2	1
R_02rdKTRBxMXWPI1	Default Response Set	Anonymous				0	25APR13:14:47:00	25APR13:14:56:00	1	a08c78e19deaee762a0ca76cca7c028c	1		1	2	16	2	2	3	1	1	3	5	5	5	1	1	1	1	1	32.219	32.219	32.22	1	1	1	1	1	5	5	5	3	2	1	3	2	5	1	1	2
R_42TJEqoIYTwaSa1	Default Response Set	Anonymous			97.121.114.200	0	25APR13:14:48:00	25APR13:14:56:00	1	08ea685cc65014b95784ad70ad4e8a03	1		1	2	18	2	2	2	3	3	3	2	2	1	2	2	1	1	1	38.005	38.005	38.007	1	4	4	4	4	2	2	1	4	5	4	1	1	1	2	1	2
R_0ulnA3RnWQt6a7r	Default Response Set	Anonymous			142.196.129.10	0	25APR13:14:42:00	25APR13:14:58:00	1	a20b16329d38f94e9f0ac9cb9946c0ac	2	a	1	2	26	2	2	1	5	5	4	4	4	.	2	2	1	1	1	32.804	32.804	32.805	1	4	1	5	5	5	4	4	4	4	4	4	4	4	2	1	2
R_0kf0xnQcCYvDK2F	Default Response Set	Anonymous				0	25APR13:14:44:00	25APR13:14:58:00	1	b53d749e70ce60e22415957842336842	1		1	2	23	2	2	1	3	3	3	3	3	3	1	2	2	1	1	43.763	43.763	43.765	1	3	3	3	3	3	3	3	3	3	3	3	3	3	2	1	1
R_9YTxTFrb2lUoOhf	Default Response Set	Anonymous			69.132.133.170	0	25APR13:14:37:00	25APR13:14:58:00	1	c02040eeccb6422ee00dd289c978c030	1		1	2	39	2	2	7	3	3	3	4	4	3	2	1	1	1	1	59.453	59.453	59.465	1	4	3	3	3	4	4	3	4	4	4	3	3	3	1	1	2
R_0UFDbaVJTzC1NFH	Default Response Set	Anonymous			64.203.217.72	0	25APR13:14:49:00	25APR13:14:58:00	1	e9f614f094106ec0d65f2e7b20545a90	1		1	2	13	2	2	1	4	4	4	3	3	3	1	2	1	1	1	50.293	50.293	50.297	1	4	3	4	4	2	2	2	4	4	4	2	2	2	1	1	1
R_3l3De066MLZUJOl	Default Response Set	Anonymous			168.103.139.20	0	25APR13:14:41:00	25APR13:14:58:00	1	1fb4088140d1851ca63d2b3316f0ba2b	1		1	2	36	2	2	1	3	3	4	4	3	3	2	2	2	1	1	81.422	81.422	81.422	1	4	3	3	3	3	3	3	5	5	5	2	2	1	1	2	1
R_ebtegzUgVUgosBL	Default Response Set	Anonymous			66.191.168.107	0	25APR13:14:46:00	25APR13:14:59:00	1	189aaebff9f1d902e44584f45f85d874	1		1	2	18	2	2	1	3	3	4	3	3	3	2	2	1	1	1	3.818	35.467	35.468	2	3	4	3	3	4	4	3	4	3	3	4	4	3	1	1	2
R_74aPO8V679y5l0F	Default Response Set	Anonymous			12.75.84.159	0	25APR13:14:38:00	25APR13:14:59:00	1	86437330b212f28b795c507982529f87	1		1	2	49	2	2	2	4	4	4	4	3	2	2	2	1	1	1	37.583	37.583	37.586	1	4	4	4	4	2	3	1	4	3	2	2	4	2	1	1	1
R_0JoM1IJUgyzoaIl	Default Response Set	Anonymous			24.127.96.213	0	25APR13:14:51:00	25APR13:14:59:00	1	f3bad25a793c8b511c5d2a82f603cbcb	1		1	2	25	2	2	6	3	4	4	3	3	2	2	2	2	1	1	40.728	40.728	40.73	1	4	3	4	4	3	3	2	2	2	2	4	4	3	1	2	2
R_bsBnQHPNLjEXgdD	Default Response Set	Anonymous			98.227.154.8	0	25APR13:14:38:00	25APR13:14:59:00	1	ac7efc2f55b64fb59bda96830c1381d2	1		1	2	58	2	2	2	3	3	3	3	3	2	2	2	2	1	1	192.485	192.485	192.487	1	4	4	4	4	2	2	1	4	4	3	2	2	1	1	1	1
R_0kxZmYbdaqvznxz	Default Response Set	Anonymous			67.223.3.62	0	25APR13:14:52:00	25APR13:14:59:00	1	bdaa7ae10fc3febcf677c4fed6bedf49	1		1	2	20	2	2	2	3	3	3	4	4	3	1	2	1	1	1	37.494	37.494	37.503	1	5	5	5	5	1	1	1	5	5	5	3	5	5	1	1	1
R_9T7wicebPAl8pVj	Default Response Set	Anonymous			74.243.147.39	0	25APR13:14:52:00	25APR13:14:59:00	1	223de34129912072907974f79bd0089e	1		1	2	26	2	2	2	2	4	3	4	4	2	2	2	2	1	1	41.583	41.583	41.6	1	5	5	4	4	2	2	2	4	4	4	3	4	2	1	1	2
R_5A1VzZMKD7AtEWN	Default Response Set	Anonymous			50.196.236.217	0	25APR13:14:50:00	25APR13:14:59:00	1	6574ea6d66e22ab39a2db67f739304f5	1		1	2	20	2	2	3	3	3	3	3	3	3	2	1	1	1	1	31.375	31.375	31.376	1	4	4	4	4	2	2	2	4	4	4	2	3	2	1	1	1
R_0CzS0vTaBWQ2pz7	Default Response Set	Anonymous			74.193.225.40	0	25APR13:14:53:00	25APR13:15:00:00	1	71e58e9d254e042d74427dbfe10f3230	1		1	2	22	2	2	3	2	2	2	3	3	3	2	2	2	1	1	48.808	48.808	48.809	1	5	3	2	2	3	3	3	3	3	3	3	4	3	1	2	2
R_0xOxhuwZvSaJb4V	Default Response Set	Anonymous			66.215.88.231	0	25APR13:14:36:00	25APR13:15:00:00	1	75f336ea4b56bcdc01971e247c0cbdee	1		1	2	53	2	2	1	1	1	1	1	3	3	2	2	1	1	1	35.039	35.039	35.041	1	1	1	1	1	3	3	3	3	4	3	3	3	3	1	1	2
R_9zSDTlT9peCY0Dz	Default Response Set	Anonymous			184.36.200.158	0	25APR13:14:47:00	25APR13:15:00:00	1	ab3e3574d051f28af500f17ea99340d0	1		1	2	8	1	2	6	3	3	3	3	3	3	1	2	1	1	1	33.116	33.116	33.138	1	3	4	3	3	1	1	3	5	5	5	3	3	4	1	1	1
R_5jOZKjGpIgvSB37	Default Response Set	Anonymous			66.188.245.176	0	25APR13:14:50:00	25APR13:15:00:00	1	1f5e355c6c351f7f222fb92fdab890e3	1		1	2	19	2	2	4	2	2	3	4	4	3	1	2	1	1	1	66.018	66.018	66.024	1	4	4	4	4	4	4	1	3	3	4	4	4	1	1	1	1
R_3WovfpwySkWaD0F	Default Response Set	Anonymous			50.39.115.67	0	25APR13:14:44:00	25APR13:15:00:00	1	d53578ae9b0783a2b5f5145213b41b99	1		1	2	30	2	2	3	3	3	3	3	3	3	2	2	2	1	1	31.697	31.697	31.699	1	3	3	3	3	3	3	3	4	4	4	2	2	2	1	1	2
R_0k7H5wtw8nEp2xT	Default Response Set	Anonymous			72.185.214.27	0	25APR13:14:48:00	25APR13:15:00:00	1	f308eaf706eb2a128ae3f56a5cacb160	1		1	2	53	2	2	3	1	1	1	5	5	3	1	1	1	1	1	43.005	43.005	43.007	1	4	1	1	1	5	5	3	1	1	1	3	5	4	1	1	2
R_79A2vFyTJScOyqh	Default Response Set	Anonymous				0	25APR13:14:50:00	25APR13:15:00:00	1	330a38d7375d4382f3dfc2ee7feb0373	1		1	2	20	2	2	3	2	3	3	3	2	2	2	2	2	1	1	1.479	106.273	106.279	3	4	5	4	4	3	2	1	4	4	4	2	4	3	1	1	1
R_81UbnH32jZRvRbv	Default Response Set	Anonymous			70.117.168.165	0	25APR13:14:47:00	25APR13:15:00:00	1	378cc1f1f89c991cf865bb740f5daff3	1		1	2	22	2	2	1	1	1	5	5	5	5	1	2	1	1	1	41.125	41.125	41.126	1	5	5	5	5	1	1	1	3	3	3	5	5	1	1	1	2
R_8oeMdNG77r68l37	Default Response Set	Anonymous			68.205.111.92	0	25APR13:14:45:00	25APR13:15:01:00	1	15c2b72144803744eaed40aec986de63	1		1	2	58	2	2	3	2	2	3	4	3	4	2	2	2	1	1	41.327	41.327	41.385	1	4	4	4	4	4	2	3	2	2	2	4	4	2	1	1	1
R_3fIPdBep26JrzdH	Default Response Set	Anonymous			198.206.194.22	0	25APR13:14:53:00	25APR13:15:01:00	1	1ef666c6cecbc5a5e6234167c5d766c4	1		1	2	19	2	2	3	4	4	4	3	3	3	2	2	2	1	1	33.808	34.32	34.321	2	5	4	4	4	2	1	1	5	5	5	2	4	1	1	1	1
R_bKEHCSjAWQ7vLg1	Default Response Set	Anonymous				0	25APR13:14:44:00	25APR13:15:01:00	1	507e110b2e08ef08181482878b8aae07	1		1	2	26	2	2	2	2	3	3	4	4	3	2	2	1	1	1	53.788	53.788	53.79	1	3	3	3	3	3	3	3	4	4	3	2	3	3	1	1	1
R_4OzWTJiYKTrbADr	Default Response Set	Anonymous			68.117.51.33	0	25APR13:14:48:00	25APR13:15:01:00	1	c495709d15384f9ee105d94dfe4f687e	1		1	2	27	2	2	2	3	3	3	3	3	3	1	1	2	1	1	31.743	31.743	31.75	1	3	3	3	3	3	3	3	4	4	3	3	3	1	1	1	2
R_aaSk06aCewLdEa1	Default Response Set	Anonymous			173.49.54.160	0	25APR13:14:48:00	25APR13:15:01:00	1	b164c7bd84247dbf2f25df0da11e2405	1		1	2	48	2	2	2	2	2	3	3	4	3	2	2	1	1	1	42.08	42.08	42.084	1	4	4	4	4	2	2	1	4	4	4	2	2	1	1	1	1
R_aVuT6xQAExAxiId	Default Response Set	Anonymous			216.164.31.245	0	25APR13:14:47:00	25APR13:15:01:00	1	6e60301ae08574a61d8ff49b3183a9fc	1		1	2	52	2	2	3	4	4	3	1	1	3	2	2	1	1	1	4.406	76.592	76.598	13	4	4	5	5	2	2	2	4	4	4	2	2	2	1	1	2
R_1ZTFpFa4iwWlhdP	Default Response Set	Anonymous			75.183.14.73	0	25APR13:14:49:00	25APR13:15:01:00	1	2f7dd18a5972149c4ce7425c1526d6f9	1		1	2	20	2	2	4	1	1	1	5	4	5	2	2	1	1	1	32.84	32.84	32.853	1	4	3	1	1	5	4	5	4	4	3	2	3	2	1	1	2
R_9ZBPJ0qk9g0it81	Default Response Set	Anonymous			174.28.19.80	0	25APR13:14:48:00	25APR13:15:02:00	1	238e3cfcefa1e37b4695ede741a72de1	1		1	2	63	2	2	3	3	3	3	3	2	2	1	2	2	1	1	32.985	32.985	33.006	1	3	3	3	4	2	3	2	4	4	4	2	2	2	1	1	1
R_3XgKUlWxJiquuCV	Default Response Set	Anonymous			71.53.139.149	0	25APR13:14:51:00	25APR13:15:02:00	1	920b5857d516091b65615236d4177541	1		1	2	22	2	2	2	2	2	3	4	4	4	2	2	1	1	1	34.484	34.484	34.537	1	4	2	2	2	4	4	4	4	4	4	1	2	2	1	1	1
R_eIBS3L1LV6ojeVD	Default Response Set	Anonymous				0	25APR13:14:53:00	25APR13:15:02:00	1	b96a062f529d50921962e3a69f533bb2	1		1	1	42	2	2	3	3	3	3	3	3	3	2	2	2	1	1	47.903	47.903	47.905	1	4	3	3	3	3	3	3	4	4	4	3	3	2	1	2	2
R_0HWRw3s16QBobwp	Default Response Set	Anonymous			12.89.129.238	0	25APR13:14:50:00	25APR13:15:02:00	1	df058d121279ac8a84b30caafadee5f2	1		1	2	15	2	2	2	3	3	3	3	3	3	2	2	2	1	1	111.698	111.698	111.7	1	3	3	3	3	3	3	3	3	3	3	3	3	3	1	1	2
R_6fAEOdqB1Fnabpr	Default Response Set	Anonymous			99.184.108.156	0	25APR13:14:49:00	25APR13:15:02:00	1	aede69e09645a850192d8de10e521ae7	1		1	2	50	2	2	3	3	3	2	3	3	3	1	2	1	1	1	35.821	35.821	35.824	1	4	3	3	3	3	2	4	4	4	4	2	3	2	2	1	1
R_6VYWpDhI4i6P4Lr	Default Response Set	Anonymous			76.180.109.36	0	25APR13:14:54:00	25APR13:15:02:00	1	ef7641cbfd7c94be82a3542465ac4bc5	1		1	2	26	2	2	4	4	4	4	3	3	2	2	2	2	1	1	34.726	34.726	34.728	1	5	3	4	4	2	2	1	1	1	4	4	5	5	1	2	2
R_5oOJi0LtuVeZm7P	Default Response Set	Anonymous			67.174.17.103	0	25APR13:14:53:00	25APR13:15:02:00	1	d5f97e6520340437806eaff2dda6d096	1		1	1	7	1	2	4	3	3	3	3	3	2	1	2	2	1	1	77.504	77.504	77.506	1	4	4	4	4	2	3	3	4	4	4	3	3	1	1	2	2
R_0TKmGAdGRXjNu0l	Default Response Set	Anonymous			67.222.197.58	0	25APR13:14:47:00	25APR13:15:03:00	1	7acc3c3d8b8407a41273276172c33f2a	1		1	1	56	2	2	3	3	3	3	3	2	3	1	2	2	1	1	124.668	124.668	124.675	1	4	4	4	4	3	2	3	2	2	3	2	4	3	1	1	2
R_87yfS5SWIvhts5D	Default Response Set	Anonymous			76.189.18.159	0	25APR13:14:53:00	25APR13:15:03:00	1	497fc48e3eb1d3f0d16fe1d18e4b4910	1		1	2	50	1	2	2	3	3	3	3	3	2	2	2	2	1	1	32.411	32.411	32.421	1	3	4	4	4	2	2	1	5	5	5	1	2	1	1	2	1
R_9zaKJFhq9SFtDdH	Default Response Set	Anonymous			71.200.103.37	0	25APR13:14:51:00	25APR13:15:03:00	1	6c177bf441ef8c22dec0731930809b76	2	a	1	2	54	2	2	4	3	4	3	4	2	3	2	2	2	1	1	71.506	71.506	71.515	1	4	4	4	4	1	1	2	4	4	4	2	3	1	1	2	1
R_aeYqNzuOmYs6TzL	Default Response Set	Anonymous			204.87.70.146	0	25APR13:14:55:00	25APR13:15:03:00	1	c362a5424300abb44655eb4ecc0fd35b	1		1	2	19	2	2	2	4	4	4	2	2	1	2	2	2	1	1	39.242	39.242	39.244	1	5	5	5	5	1	1	1	3	4	3	3	4	2	1	2	2
R_0IKjTtPTAnRGzVr	Default Response Set	Anonymous			24.217.98.147	0	25APR13:14:56:00	25APR13:15:03:00	1	f064d8d71a49d512ed039210f184d35e	1		1	1	38	2	2	3	4	4	5	3	4	4	2	1	1	1	1	32.155	32.155	32.157	1	4	4	4	4	3	4	4	5	5	5	1	1	1	1	1	1
R_2nHmlUMH8QrYcS1	Default Response Set	Anonymous			184.190.200.16	0	25APR13:14:51:00	25APR13:15:03:00	1	5d0849e195caf9838f7c2d32aea30fb5	1		1	2	51	2	2	3	3	3	3	3	3	3	1	2	2	1	1	58.348	58.348	58.349	1	4	5	4	4	2	2	2	3	3	2	3	4	4	1	1	2
R_bvy56N54dE7tacZ	Default Response Set	Anonymous			96.18.44.219	0	25APR13:14:52:00	25APR13:15:03:00	1	23c6a33198a0b745b28e808e760b49fc	1		1	2	39	2	2	4	4	4	4	2	2	1	2	2	2	1	1	38.86	38.86	38.872	1	5	5	5	5	2	2	1	4	4	4	3	3	1	1	2	1
R_e98Bk3znXFGKGWh	Default Response Set	Anonymous			24.90.240.10	0	25APR13:14:43:00	25APR13:15:03:00	1	f9dff71b529a1ddf1a2f57fd7d35abd2	1		1	1	46	2	2	7	4	4	3	3	3	3	2	2	2	1	1	35.015	35.015	35.016	1	4	3	4	4	3	3	2	4	4	4	2	3	2	1	2	1
R_dm1ehIdPL0Aof4x	Default Response Set	Anonymous			96.249.148.236	0	25APR13:14:56:00	25APR13:15:04:00	1	d15898b0e71cf559a80cb7782a7c5ce9	1		1	1	47	2	2	4	4	4	4	4	2	2	1	2	1	1	1	31.466	31.466	31.529	1	4	3	4	4	4	2	1	5	4	1	4	5	4	1	2	2
R_cUdCVkghKr5TfaR	Default Response Set	Anonymous				0	25APR13:14:47:00	25APR13:15:04:00	1	a8602623611c7d15584f7f27a445ae5f	1		1	1	7	1	2	4	3	3	1	4	3	3	2	2	2	1	1	79.276	79.276	79.277	1	3	3	3	3	3	3	3	5	5	5	1	1	1	2	2	2
R_7UP3aIoiN4PSYg5	Default Response Set	Anonymous			67.223.219.172	0	25APR13:14:51:00	25APR13:15:04:00	1	87a0f14aa5fa7cec02e785db29ea6a0e	1		1	1	38	2	2	3	3	3	3	2	2	2	1	2	1	1	1	33.061	33.061	33.061	1	4	4	4	4	2	2	2	4	4	4	2	4	2	1	1	2
R_esUWUKTGAgSTXTL	Default Response Set	Anonymous			71.254.115.19	0	25APR13:14:48:00	25APR13:15:05:00	1	08056121fd2b5f69db000cf041ec83ff	2	a	1	2	49	2	2	3	3	3	4	4	3	3	2	2	2	1	1	50.612	50.612	50.621	1	4	4	4	4	4	3	3	4	4	3	3	2	2	1	1	2
R_6Q1ZPBrUboew7m5	Default Response Set	Anonymous			134.48.160.199	0	25APR13:14:56:00	25APR13:15:05:00	1	468043ffe441c40f50eadec77b90981d	1		1	1	7	1	2	1	2	1	4	5	5	5	2	2	2	1	1	41.413	41.413	41.414	1	3	3	3	3	4	4	4	4	5	4	2	2	1	1	2	2
R_bdbCEJGnqJKGDiJ	Default Response Set	Anonymous			24.125.237.147	0	25APR13:14:44:00	25APR13:15:05:00	1	484812d6fc7eab238ee140291323a9c0	1		1	2	52	2	2	2	3	2	2	4	3	4	2	2	2	1	1	0.166	413.867	413.884	2	4	4	3	3	2	2	2	4	4	4	3	3	3	1	1	1
R_bxtSmq0IoC0pb1P	Default Response Set	Anonymous			72.74.214.28	0	25APR13:14:58:00	25APR13:15:05:00	1	be0b449cf390430d3e58b351deba7766	1		1	2	20	2	2	1	2	3	2	4	4	3	1	1	1	1	1	42.863	42.863	42.866	1	4	3	3	3	4	4	3	4	4	4	2	3	2	1	2	1
R_8IGCqr2QuYlu0Id	Default Response Set	Anonymous			75.196.69.250	0	25APR13:14:53:00	25APR13:15:06:00	1	77f28e2b339e072e524d72ed69fe7e2d	1		1	2	24	2	2	2	1	1	4	5	5	4	2	1	2	1	1	48.572	48.572	48.579	1	4	1	1	1	5	5	4	4	4	4	2	3	3	1	1	2
R_3mbxhOHwNZlOSbP	Default Response Set	Anonymous			69.128.33.236	0	25APR13:14:40:00	25APR13:15:06:00	1	75f0ab0b9000830351335e8445c38a2e	1		1	2	54	2	2	3	1	1	3	5	3	1	2	1	2	1	1	46.92	46.92	46.927	1	4	3	1	1	4	3	5	2	2	3	3	5	5	1	1	2
R_3D9V664N1eghdGZ	Default Response Set	Anonymous			68.226.151.127	0	25APR13:14:53:00	25APR13:15:06:00	1	3eb3a8a552051246fd13a2273d0a0ea2	1		1	2	49	2	2	1	2	2	3	4	5	4	1	1	1	1	1	38.106	38.106	38.107	1	4	2	3	3	4	3	3	4	4	4	2	2	2	1	1	2
R_0ecs9m2QCcQ6U4J	Default Response Set	Anonymous			76.174.131.153	0	25APR13:14:58:00	25APR13:15:07:00	1	4b87903a4afa139f52fc947e51958112	1		1	1	42	2	2	4	3	3	3	2	2	2	2	2	2	1	1	33.326	33.326	33.334	1	5	3	4	4	1	1	1	3	3	3	3	4	3	2	2	2
R_9AkbSOKyAbFJxIx	Default Response Set	Anonymous			71.52.107.151	0	25APR13:14:48:00	25APR13:15:07:00	1	7aa61c3980a8b46ea468f2696cf68bc3	1		1	1	40	2	2	4	4	4	4	2	2	2	2	2	2	1	1	42.092	42.092	42.1	1	5	5	5	5	1	1	2	2	4	4	2	4	2	2	1	2
R_eQxS4MAuSEs6DPf	Default Response Set	Anonymous			76.90.249.117	0	25APR13:14:34:00	25APR13:15:08:00	1	d35add013e89e0574120dfb0d6a0be5c	1		1	2	35	2	2	3	1	1	3	3	3	4	2	1	2	1	1	33.27	33.27	33.277	1	4	3	1	1	3	3	4	5	5	5	1	1	1	1	2	2
R_5ont1iE4ayWkMcJ	Default Response Set	Anonymous			209.179.9.164	0	25APR13:14:57:00	25APR13:15:09:00	1	dce5bbcfe09cd7b99be40ff5f4b5612f	1		1	2	19	2	2	1	2	2	4	5	5	5	2	1	2	1	1	40.481	40.481	40.483	1	4	3	2	2	4	4	5	4	5	4	2	3	1	1	2	2
R_cGy5RX4LebOZKLz	Default Response Set	Anonymous			98.226.233.127	0	25APR13:15:00:00	25APR13:15:09:00	1	dbf249efb4e282c2719797e1c5b09612	1		1	1	40	2	2	2	3	3	3	3	3	3	2	2	1	1	1	42.594	42.594	42.594	1	4	3	4	4	2	2	3	3	3	3	3	3	3	1	1	2
R_9Su6uqUGknJcmBT	Default Response Set	Anonymous			67.253.97.149	0	25APR13:14:55:00	25APR13:15:10:00	1	d4480dcfc9a7a510a897c3cf949ce25c	1		1	1	44	2	2	1	3	3	3	3	3	3	2	2	1	1	1	47.547	47.547	47.559	1	3	3	3	3	3	3	3	2	1	2	3	2	2	1	2	2
R_2rCOTkjY1iSG7Zz	Default Response Set	Anonymous			207.68.212.129	0	25APR13:14:47:00	25APR13:15:10:00	1	b1bdfddeeed25c7949385ddf41bf7baa	1		1	1	46	2	2	1	4	4	3	3	3	2	2	2	2	1	1	56.313	56.313	56.313	1	5	5	5	5	1	1	1	5	5	5	1	1	1	1	1	1
R_abBkeY1qV5kpJ9r	Default Response Set	Anonymous			98.209.234.28	0	25APR13:15:03:00	25APR13:15:11:00	1	61bf7b4b4755f83b1ee3d8250bf62d01	1		1	2	20	2	2	5	3	4	3	3	3	3	2	2	2	1	1	184.263	184.263	184.276	1	3	3	4	3	3	3	3	3	3	3	4	4	3	1	1	2
R_ezBkJDbgiAXrDzD	Default Response Set	Anonymous			74.32.250.111	0	25APR13:15:01:00	25APR13:15:12:00	1	8d36a88c7ade11c1438a98d82628cbea	1		1	2	27	2	2	2	2	2	2	4	3	4	2	2	2	1	1	46.003	46.003	46.011	1	4	3	2	2	4	3	4	4	4	3	3	3	3	1	1	2
R_5u1jyqX0Xsbna73	Default Response Set	Anonymous			98.85.146.184	0	25APR13:15:01:00	25APR13:15:14:00	1	39ab96017846540d0fb0e584889f6441	1		1	1	55	2	2	2	4	4	4	3	3	3	2	2	2	1	1	36.217	36.217	36.23	1	3	3	3	3	3	3	3	3	3	3	3	3	3	1	1	1
R_9ZbN4mvdxnk8Ydv	Default Response Set	Anonymous			71.31.23.172	0	25APR13:15:05:00	25APR13:15:14:00	1	5b66dc0faaf10a8b86ae78e9fa41a66f	1		1	2	27	2	2	2	2	3	2	3	3	4	2	2	1	1	1	47.492	47.492	47.494	1	2	3	2	2	3	3	4	2	3	2	2	3	4	2	1	2
R_8czBdqzmuQ5zdaZ	Default Response Set	Anonymous			184.8.54.141	0	25APR13:14:58:00	25APR13:15:14:00	1	45c31abab0329ebc8267a280b5fc74ea	1		1	1	42	1	2	8	4	4	4	3	3	2	2	2	2	1	1	41.743	41.743	41.745	1	5	4	4	4	2	2	2	4	4	4	2	3	2	1	1	1
R_89d57P2k1IH8VNz	Default Response Set	Anonymous			99.115.0.57	0	25APR13:15:04:00	25APR13:15:14:00	1	77ec70ba27ae92392d4fcbc2c49fdaf6	1		1	2	20	2	2	8	3	2	3	4	4	2	1	2	1	1	1	49.609	50.779	50.78	2	4	4	4	4	3	3	4	4	4	4	4	2	2	2	2	1
R_3xTRDKyg8rON1sh	Default Response Set	Anonymous			69.204.18.195	0	25APR13:15:02:00	25APR13:15:15:00	1	fa90f2cdaac4fba7341550f7d0e17db1	1		1	1	40	2	2	5	3	4	4	3	2	2	2	2	2	1	1	38.569	38.569	38.57	1	4	5	5	5	2	2	2	3	3	5	3	4	1	1	2	2
R_eVcpYzilD96h9sN	Default Response Set	Anonymous			72.95.63.91	0	25APR13:15:01:00	25APR13:15:15:00	1	ec61d81db12bc33bd2306dd89555e583	1		1	1	40	2	2	5	3	3	3	3	2	2	2	2	2	1	1	34.092	34.092	34.13	1	4	5	5	5	2	2	2	4	4	4	2	2	2	1	1	1
R_0vxXhZ4K4P7YG0Z	Default Response Set	Anonymous			204.195.35.111	0	25APR13:15:09:00	25APR13:15:15:00	1	17235aa42a87e22dff71867c285892c6	1		1	2	21	2	2	3	2	2	2	4	4	4	1	2	1	1	1	32.563	32.563	32.564	1	4	2	2	4	4	4	3	4	4	4	3	4	4	1	1	1
R_0CKiysDNKlFEXit	Default Response Set	Anonymous			184.153.186.22	0	25APR13:14:56:00	25APR13:15:15:00	1	ffb254c3f8b7d007d0190e71da87fce2	1		1	2	19	2	2	2	3	3	3	4	3	3	2	2	2	1	1	49.999	49.999	50.002	1	4	3	3	3	3	3	3	3	3	3	3	3	1	1	2	2
R_6DqlmfQdjmMuVDL	Default Response Set	Anonymous			66.30.150.59	0	25APR13:15:08:00	25APR13:15:15:00	1	2ca67e38686446ac1f7e817f2254efa7	1		1	1	23	1	2	7	4	4	4	2	2	1	2	2	2	1	1	28.619	81.049	33.455	5	4	5	5	5	2	2	1	4	4	4	2	2	1	2	2	1
R_39pVMprv7QCNPzT	Default Response Set	Anonymous			97.90.178.58	0	25APR13:15:07:00	25APR13:15:15:00	1	b50b23a2cd5aee5b36178ef4be00abc4	1		1	2	24	2	2	2	1	1	5	3	3	3	2	2	1	1	1	39.667	39.667	39.667	1	5	5	5	5	5	1	1	5	5	5	1	1	1	1	1	1
R_cNCXi1buHEuL87r	Default Response Set	Anonymous			173.81.242.143	0	25APR13:15:04:00	25APR13:15:15:00	1	1c13aba74151001313ef04981fae3ab9	1		1	1	39	2	2	4	3	4	3	2	3	2	2	2	2	1	1	33.713	33.713	33.73	1	4	3	4	4	2	3	2	2	2	2	3	4	4	1	2	2
R_5vH4fBDUijOOGUJ	Default Response Set	Anonymous			98.150.142.151	0	25APR13:14:38:00	25APR13:15:16:00	1	6b8d262864b3c70b1d802a4ba9dd9911	1		1	1	50	2	2	4	4	4	4	2	2	1	2	2	2	1	1	140.364	140.364	140.375	1	4	5	4	4	2	1	1	4	4	4	3	4	1	2	1	1
R_08O14T1PKZ1cIT3	Default Response Set	Anonymous			71.241.111.216	0	25APR13:15:10:00	25APR13:15:16:00	1	d6008955e8c2f6c1aa11719f2eb1bb0f	1		1	1	22	2	2	3	3	3	3	3	3	3	2	2	2	1	1	34.098	34.098	34.1	1	4	3	4	4	2	2	3	1	1	1	2	5	5	1	2	2
R_aeZ5nTyFRnR0cUB	Default Response Set	Anonymous			69.253.217.201	0	25APR13:14:58:00	25APR13:15:16:00	1	cdb1e0e8fc567051828a6b49fa310aed	1		1	1	41	2	2	5	2	2	2	4	3	2	2	2	2	1	1	39.61	39.61	39.616	1	4	2	2	2	4	3	3	2	4	3	2	4	2	1	2	2
R_eS8hiOxwCXniszH	Default Response Set	Anonymous			76.187.124.77	0	25APR13:14:53:00	25APR13:15:17:00	1	f372ea88212fb67b30a34cdf0ef7286e	1		1	2	21	2	2	6	4	4	4	2	2	2	2	2	2	1	1	45.867	45.867	45.87	1	5	4	4	4	3	3	3	5	5	5	3	3	2	1	1	2
R_4NJ7QtBjl8J3ABn	Default Response Set	Anonymous			50.13.22.5	0	25APR13:15:03:00	25APR13:15:17:00	1	461b14f3284663e44f67e51fad62fc95	1		1	1	51	2	2	2	4	4	3	2	1	2	2	2	1	1	1	35.404	35.404	35.42	1	5	3	3	3	3	3	3	1	1	3	3	5	5	2	2	2
R_2r7SZSvNkUAo7wV	Default Response Set	Anonymous			97.126.197.115	0	25APR13:15:07:00	25APR13:15:17:00	1	9943a08cb8f6d04e8b9b6978d93eb5e7	1		1	1	39	2	2	3	4	4	3	3	2	2	2	2	1	1	1	31.369	31.369	31.37	1	4	4	4	4	2	2	2	3	3	3	2	4	1	1	1	2
R_9QVD7KW5ScSsebP	Default Response Set	Anonymous			68.14.182.92	0	25APR13:15:07:00	25APR13:15:17:00	1	1a7c1d50a9ad15fcffd9cc1f9ebbf295	1		1	2	25	2	2	2	3	3	3	3	3	3	2	2	2	1	1	31.547	31.547	31.547	1	5	4	3	3	3	3	2	3	3	3	3	4	2	1	1	2
R_5uUAvwlhrGMBc0d	Default Response Set	Anonymous			24.236.235.61	0	25APR13:15:00:00	25APR13:15:17:00	1	376eec745070867c6cfca597f512fc96	1		1	1	48	2	2	2	1	1	5	4	4	5	2	1	2	1	1	58.402	58.402	58.406	1	1	1	1	1	4	4	5	1	1	2	5	4	4	1	2	1
R_a5HcPo4S5PafgUZ	Default Response Set	Anonymous			24.3.239.217	0	25APR13:15:08:00	25APR13:15:17:00	1	32f666f7effcb2519683f9dbf8311fee	1		1	2	27	1	2	2	4	4	4	2	2	2	1	2	2	1	1	42.567	42.567	42.568	1	5	5	5	5	1	1	1	4	4	4	2	3	2	1	1	1
R_3CUUVOib1cWXG9T	Default Response Set	Anonymous			76.121.114.55	0	25APR13:15:12:00	25APR13:15:17:00	1	9982e103e943f2635212e400563be33c	1		1	2	24	2	2	5	3	3	3	3	3	1	2	2	1	1	1	32.004	32.004	32.013	1	5	4	4	4	2	2	1	1	1	3	2	4	3	1	1	2
R_8ojH0BoK7uRRPM1	Default Response Set	Anonymous			72.34.66.3	0	25APR13:15:11:00	25APR13:15:18:00	1	6def58c8d484bafc7400383bf5b544b6	1		1	1	20	2	2	3	2	2	3	2	2	3	1	2	1	1	1	31.453	31.453	31.455	1	4	4	4	4	3	3	2	4	4	3	2	3	2	1	1	1
R_0IAhgHnUin19ZnD	Default Response Set	Anonymous			67.189.89.29	0	25APR13:15:04:00	25APR13:15:18:00	1	6125173d1f7fa6aa0fbe756242f4408f	1		1	1	43	2	2	2	3	3	3	2	2	2	2	2	2	1	1	39.198	39.198	39.199	1	4	3	3	3	1	1	1	4	4	4	2	3	1	1	2	1
R_7PVSmsoyKdST9id	Default Response Set	Anonymous				0	25APR13:15:08:00	25APR13:15:18:00	1	0baf04ac64ccab2582bd0aa0abfb233c	1		1	1	42	2	2	4	3	3	3	4	3	3	2	2	1	1	1	34.605	34.605	34.607	1	3	4	4	4	3	3	1	3	2	3	2	3	2	1	2	2
R_b31OvllHQ9kSqUJ	Default Response Set	Anonymous			68.253.225.8	0	25APR13:15:12:00	25APR13:15:18:00	1	ae35e448b626ff7e054d551af2cdf310	1		1	2	27	2	2	2	5	5	5	5	5	5	1	1	1	1	1	55.783	55.783	55.786	1	5	5	5	5	5	5	5	5	5	5	1	5	1	1	1	2
R_3TXLBsG6ycmW91z	Default Response Set	Anonymous			71.213.240.129	0	25APR13:15:07:00	25APR13:15:18:00	1	c9239b9e160e2209816f331164dde3ef	1		1	1	44	2	2	1	2	2	3	4	3	3	2	2	2	1	1	33.351	33.351	33.352	1	2	2	2	2	2	3	3	5	4	4	1	3	1	1	2	2
R_0Dmw6ei7Og2pceF	Default Response Set	Anonymous			65.186.95.45	0	25APR13:15:02:00	25APR13:15:19:00	1	efa66d18986e7c1d084aa941d9256077	1		1	2	17	2	2	6	3	3	2	4	5	4	2	1	1	1	1	67.668	67.668	67.669	1	3	3	3	3	3	3	4	5	5	5	1	1	1	1	1	1
R_0HxNMtkMF2ttzUh	Default Response Set	Anonymous			71.239.80.156	0	25APR13:15:12:00	25APR13:15:19:00	1	f810aa413391c41e76dbf1ee5cdde72f	1		1	2	19	2	2	6	2	2	3	4	4	3	1	1	1	1	1	35.637	35.637	35.638	1	4	1	2	2	4	4	3	4	4	3	4	3	4	1	1	2
R_erpwVxim8szPdIx	Default Response Set	Anonymous			99.157.233.112	0	25APR13:15:10:00	25APR13:15:19:00	1	342f18fa8922ef5e657e80b6d74987f5	1		1	1	26	2	2	1	3	3	3	3	3	3	2	2	2	1	1	33.988	33.988	34.013	1	3	4	3	3	3	3	3	3	3	3	3	3	3	1	1	2
R_9uEUiOmQIyRSYw5	Default Response Set	Anonymous			24.237.82.160	0	25APR13:15:08:00	25APR13:15:19:00	1	889e363af253fcf35c42b44380736ef0	1		1	2	17	2	2	8	2	2	3	5	5	3	1	1	2	1	1	36.488	36.488	36.493	1	5	2	2	2	4	4	4	3	3	3	3	4	4	1	1	1
R_3UlwOfplUeZyxFz	Default Response Set	Anonymous			136.160.90.1	0	25APR13:15:12:00	25APR13:15:19:00	1	fd07dac3eaa4534805b321ed73e5d6c8	1		1	1	5	2	2	2	4	4	3	4	3	3	2	1	2	1	1	20.94	43.981	43.981	2	4	5	4	4	2	2	2	2	2	2	3	4	1	2	2	2
R_0kw0MKljQ2qUqiN	Default Response Set	Anonymous			70.118.3.189	0	25APR13:15:11:00	25APR13:15:19:00	1	7caeaad40fb7b9391dfda5a9bd42856b	1		1	1	19	2	2	4	2	2	1	3	3	3	2	2	2	1	1	35.522	35.522	35.525	1	3	3	3	3	3	3	3	3	3	3	3	3	3	1	2	1
R_bNTuXt9I0aasPEp	Default Response Set	Anonymous			72.73.43.106	0	25APR13:15:14:00	25APR13:15:19:00	1	7db4f2c632e2aa726acc35cc96d90eb3	1		1	2	27	2	2	1	3	3	3	3	3	3	2	2	2	1	1	36.446	36.446	36.453	1	4	5	4	4	2	2	2	3	3	2	3	3	3	1	1	2
R_55vgpj5CYUFgnM9	Default Response Set	Anonymous			66.230.100.118	0	25APR13:15:12:00	25APR13:15:19:00	1	4600c3b1d93d89c67bef42d1b523168b	1		1	2	31	2	2	3	1	2	5	3	3	4	2	1	1	1	1	31.709	31.709	31.71	1	3	1	1	2	3	3	4	3	3	3	3	4	3	1	2	2
R_2gl2k69B7MP1xd3	Default Response Set	Anonymous			71.46.112.53	0	25APR13:15:11:00	25APR13:15:19:00	1	9b55153a42e31bc8facef801d6a8517c	1		1	1	32	2	2	4	3	3	3	3	3	3	2	1	1	1	1	31.469	31.469	31.473	1	4	3	3	3	3	3	3	4	4	4	2	3	2	1	1	2
R_0HutEWOLvIfRljv	Default Response Set	Anonymous			24.99.191.0	0	25APR13:15:13:00	25APR13:15:19:00	1	7ddf16901117b459d36ad318520c410b	1		1	2	12	2	2	8	3	3	3	3	3	3	2	1	1	1	1	32.897	32.897	32.898	1	3	3	3	3	3	3	3	3	3	3	3	5	3	1	1	2
R_0As81v1kMRcdlVX	Default Response Set	Anonymous			68.173.187.182	0	25APR13:15:08:00	25APR13:15:20:00	1	2a04a10bdc750d296f8048b3da3042b6	1		1	1	4	2	2	1	4	4	3	3	3	2	2	2	2	1	1	70.051	70.051	70.063	1	5	5	5	5	3	3	2	4	4	3	2	2	1	1	2	2
R_bqpjdi30PMyg3rv	Default Response Set	Anonymous			75.183.65.17	0	25APR13:15:13:00	25APR13:15:20:00	1	02f3551807f6928716835e18d0e910c6	1		1	2	25	2	2	1	3	2	3	4	3	3	1	2	1	1	1	41.915	41.915	41.919	1	4	4	4	4	2	2	3	4	4	4	2	2	2	1	1	1
R_9vlrR1MNrsmMRrn	Default Response Set	Anonymous			63.146.79.33	0	25APR13:14:58:00	25APR13:15:20:00	1	5c5ab89128c764c53a3b39e656ec238d	1		1	2	24	2	2	2	3	3	3	3	3	3	2	2	2	1	1	42.647	42.647	42.647	1	5	4	4	4	3	3	3	3	3	4	2	4	2	1	2	1
R_cAQPioORyHwSsE5	Default Response Set	Anonymous				0	25APR13:15:13:00	25APR13:15:20:00	1	c742ea67d4e2bbffafa1ee19d6d093a2	1		1	2	41	2	2	4	1	1	3	3	3	3	1	1	1	1	1	32.452	32.452	32.46	1	5	1	1	1	3	3	3	1	1	1	3	5	5	1	2	1
R_ensm0AyK3Fqtczj	Default Response Set	Anonymous			98.112.8.29	0	25APR13:14:59:00	25APR13:15:20:00	1	a6ae38b4f519d0b3d1207596e1d7ffc9	1		1	2	24	2	2	4	2	2	4	4	3	3	1	2	2	1	1	37.75	37.75	37.753	1	3	3	2	2	4	3	2	5	4	4	2	2	3	1	1	1
R_38hdGzYft2890Xj	Default Response Set	Anonymous			199.89.60.209	0	25APR13:15:08:00	25APR13:15:20:00	1	222dc6970013ab647ffa99cccebb5a23	1		1	2	26	2	2	2	4	3	3	4	4	3	1	1	1	1	1	42.375	42.375	42.428	1	4	3	3	4	3	3	3	5	4	4	4	5	3	1	2	2
R_0STTRrpWLmTNxvD	Default Response Set	Anonymous			208.126.183.14	0	25APR13:15:14:00	25APR13:15:20:00	1	5ed2f6eee3725c8ba36676adbdcaad0e	1		1	2	27	2	2	3	2	2	2	3	3	3	1	1	2	1	1	32.121	32.121	32.163	1	4	4	4	4	1	1	1	3	3	1	2	4	1	1	1	1
R_agz9aEtUFAtuOYB	Default Response Set	Anonymous			98.222.106.22	0	25APR13:15:11:00	25APR13:15:20:00	1	4767d1e7eabdc2bc5ba46944230b17f3	1		1	2	32	2	2	1	2	2	3	4	5	4	1	2	1	1	1	41.822	41.822	41.823	1	2	3	2	2	5	5	4	4	4	4	2	2	2	1	1	1
R_0em3Gi9ejFEQo0R	Default Response Set	Anonymous			76.15.69.230	0	25APR13:15:09:00	25APR13:15:21:00	1	bc58e30ea663a309eb91d69921c7d7a3	1		1	2	26	2	2	2	2	2	4	3	4	4	2	2	2	1	1	38.457	38.457	38.466	1	4	3	2	2	3	4	4	4	4	4	2	4	3	1	1	2
R_cMS0uLsLXHC5FGJ	Default Response Set	Anonymous			71.182.129.177	0	25APR13:15:10:00	25APR13:15:21:00	1	e478ac2153e8110255267263d8858e30	1		1	2	24	2	2	5	3	3	3	4	2	3	2	2	2	1	1	52.434	52.434	52.437	1	1	4	4	4	2	2	2	1	1	4	2	4	4	1	2	2
R_6XB2VBnRmjOyclv	Default Response Set	Anonymous			68.116.200.65	0	25APR13:15:13:00	25APR13:15:21:00	1	b5e3e3236d05a1c580a7546247dd849c	1		1	2	20	2	2	2	3	3	4	3	2	2	1	2	2	1	1	34.289	34.289	34.297	1	4	4	4	4	3	3	2	3	3	4	3	2	2	2	2	2
R_8iREymQGCwL0OR7	Default Response Set	Anonymous			216.196.209.19	0	25APR13:15:11:00	25APR13:15:21:00	1	4b7b1f15ed0aeb0431f12aa2fe6eddc8	1		1	2	25	2	2	3	3	3	3	3	3	1	2	2	2	1	1	35.638	35.638	35.638	1	5	5	4	4	2	1	1	5	5	5	1	1	1	1	1	2
R_9Zk6q016w4TciOx	Default Response Set	Anonymous			184.0.71.165	0	25APR13:15:12:00	25APR13:15:21:00	1	5adcd5dbf3190190752e3e46847f9dce	1		1	2	32	2	2	2	2	2	3	3	3	4	2	1	2	1	1	35.262	35.262	35.274	1	3	3	2	2	3	3	2	4	4	4	2	3	2	1	1	1
R_7VCYHo03NW8uFXn	Default Response Set	Anonymous			50.53.202.117	0	25APR13:15:09:00	25APR13:15:21:00	1	e1999bef386d69875133bf50fbfae4f7	1		1	2	21	2	2	5	3	3	3	3	3	3	2	2	2	1	1	36.631	36.631	36.636	1	3	3	3	3	3	3	3	3	4	3	3	4	2	1	2	1
R_3BJXatd1z2BCsiF	Default Response Set	Anonymous			67.5.171.137	0	25APR13:15:04:00	25APR13:15:22:00	1	5071e8c4d6e1431eb4011ce383ebb26e	1		1	2	25	2	2	2	1	1	2	5	5	5	2	1	1	1	1	31.335	31.335	31.339	1	5	1	1	1	5	5	5	1	1	3	1	4	1	1	2	1
R_cv97wCiduBaUieF	Default Response Set	Anonymous			97.121.114.200	0	25APR13:15:12:00	25APR13:15:22:00	1	3312d5f9b0c3c4b95f5b8644a1b88c7b	1		1	1	22	2	2	3	4	4	3	4	3	3	1	2	1	1	1	33.945	33.945	33.947	1	5	5	5	5	1	1	1	5	5	5	2	1	1	1	1	2
R_89fJSAbIDfrbMJT	Default Response Set	Anonymous				0	25APR13:15:15:00	25APR13:15:22:00	1	6912ca925654a3688634bbaae5c19176	1		1	1	38	2	2	3	4	5	5	2	1	1	2	2	1	1	1	34.856	34.856	34.863	1	5	3	5	5	1	1	1	2	1	4	3	5	2	1	2	2
R_blT9dVO5jEgyBOR	Default Response Set	Anonymous			75.85.28.218	0	25APR13:15:12:00	25APR13:15:22:00	1	9a7f57db02edbe1392cfad6ce446bad0	1		1	2	34	2	2	8	2	3	2	3	2	3	2	2	2	1	1	35.49	35.49	35.492	1	4	4	4	4	3	1	2	5	5	5	1	1	1	1	1	1
R_4HDL33BfkyMsUfP	Default Response Set	Anonymous			99.103.148.51	0	25APR13:15:15:00	25APR13:15:22:00	1	5abd0ef00a401c133cd91c04a3c7d1de	1		1	1	28	2	2	4	4	5	5	2	2	3	1	1	2	1	1	4.649	40.819	40.821	3	5	5	5	5	2	2	3	5	5	4	3	3	3	1	1	1
R_cDgeqKsAdNZkvu5	Default Response Set	Anonymous			172.12.181.223	0	25APR13:15:13:00	25APR13:15:22:00	1	a14d3b6736215aeff446f148dc326656	1		1	2	26	2	2	2	3	3	2	3	3	3	2	2	2	1	1	35.929	35.929	35.939	1	5	3	4	4	3	3	3	2	2	2	3	3	3	1	2	2
R_0dBAmRo0z9xFh9X	Default Response Set	Anonymous			184.5.56.178	0	25APR13:15:14:00	25APR13:15:22:00	1	ecc2176ef9b029ab0369b13e56686078	1		1	2	35	2	2	2	1	1	4	4	4	5	2	2	1	1	1	31.747	31.747	31.751	1	2	2	2	2	4	4	4	5	5	5	1	3	2	1	2	1
R_7O242kzsBMmyzJj	Default Response Set	Anonymous			184.96.173.243	0	25APR13:15:12:00	25APR13:15:22:00	1	5548734eb113cbd652cc808079a09b10	1		1	2	37	2	2	3	1	1	5	3	3	5	1	1	1	1	1	33.892	33.892	33.906	1	5	3	1	1	3	3	5	5	5	5	1	1	2	1	1	1
R_3Ozg6c4MGPuhFZP	Default Response Set	Anonymous			65.128.226.128	0	25APR13:15:10:00	25APR13:15:23:00	1	608e0078c2682857d163888f3a6318c9	1		1	1	28	2	2	3	4	4	4	2	2	2	2	2	2	1	1	34.03	34.03	34.074	1	4	4	4	4	2	2	1	3	3	3	2	4	4	1	2	2
R_bwtncBBDW3BS5w1	Default Response Set	Anonymous			50.82.98.58	0	25APR13:15:11:00	25APR13:15:23:00	1	408dddc877f8ed9734c6d45df6009bc5	1		1	2	19	2	2	2	2	2	4	3	3	4	2	2	1	1	1	39.062	39.062	39.064	1	4	3	2	2	3	3	4	2	4	4	3	4	4	1	2	2
R_cTMPkVi5A12Inzv	Default Response Set	Anonymous			24.246.237.4	0	25APR13:15:10:00	25APR13:15:23:00	1	1b18336be5751737447004835551f814	1		1	1	45	2	2	1	3	3	3	4	3	3	2	2	2	1	1	34.046	34.046	34.059	1	4	4	4	4	2	3	2	4	5	4	1	2	2	2	1	2
R_b7TCD2tj1P5rJDn	Default Response Set	Anonymous			76.252.22.110	0	25APR13:15:14:00	25APR13:15:23:00	1	8b2dbb20df65e5dfaff8c9eac66f980c	1		1	2	36	2	2	2	3	3	3	3	3	3	1	2	2	1	1	39.789	39.789	39.79	1	5	5	5	5	1	1	1	4	4	3	3	3	2	1	1	2
R_cRZnqBHiGg8bZ65	Default Response Set	Anonymous			209.82.190.140	0	25APR13:15:09:00	25APR13:15:23:00	1	596b279edb25ff0e61589b9a0fcefb83	1		1	2	20	2	2	1	2	2	3	3	3	2	2	2	1	1	1	44.304	45.342	45.361	2	5	3	4	4	2	2	2	4	4	4	1	2	3	1	1	1
R_exGmj75O2EQQCCF	Default Response Set	Anonymous			74.79.102.209	0	25APR13:15:11:00	25APR13:15:23:00	1	c99612e2b46f6151e0b07d19b87f8286	1		1	2	27	2	2	5	3	3	3	4	3	2	2	2	1	1	1	46.592	46.592	46.595	1	4	4	4	4	4	2	2	4	4	4	2	2	2	1	1	2
R_eJvpQ4XSrx83ejX	Default Response Set	Anonymous			71.53.49.121	0	25APR13:15:17:00	25APR13:15:23:00	1	e244be14b39eb99d4939b371b4b7cbea	1		1	1	44	1	2	5	5	5	5	3	3	3	2	2	1	1	1	32.339	32.339	32.34	1	3	3	3	3	4	4	3	3	3	3	3	3	3	1	1	1
R_5d2xhbtRo6CVJ8p	Default Response Set	Anonymous			98.208.205.250	0	25APR13:15:16:00	25APR13:15:24:00	1	97f70b9ecde4ea6cb5c530351b34484e	1		1	2	34	2	2	3	2	2	2	5	3	4	1	1	1	1	1	33.153	33.153	33.16	1	4	3	2	2	4	3	4	3	3	3	3	4	3	1	2	1
R_aWugVX05oHXat8N	Default Response Set	Anonymous			97.93.24.54	0	25APR13:15:15:00	25APR13:15:24:00	1	2f53e07cb16f4adc07b746f10fa9e26a	1		1	2	30	2	2	4	2	2	2	4	4	4	2	2	2	1	1	33.471	33.471	33.472	1	4	3	2	2	4	4	4	3	2	2	3	4	3	2	2	1
R_3IApbx856GC7Qup	Default Response Set	Anonymous			173.19.29.190	0	25APR13:15:17:00	25APR13:15:24:00	1	7de18604020a3b569092f9f8fdd4bdc2	1		1	2	46	2	2	2	3	3	3	3	3	3	2	2	2	1	1	44.412	44.412	44.42	1	4	3	4	4	2	2	2	4	4	4	3	4	2	1	1	1
R_40XFuFabwhG14Bn	Default Response Set	Anonymous				0	25APR13:15:13:00	25APR13:15:25:00	1	d2d46120321fb4161c99bc9b1e246598	1		1	2	25	2	2	4	3	3	3	3	3	3	1	2	2	1	1	62.479	64.551	64.551	3	4	3	4	4	2	2	2	4	4	4	2	2	2	1	1	1
R_3w7ZALgQZmOZ0GN	Default Response Set	Anonymous			71.225.131.91	0	25APR13:15:13:00	25APR13:15:25:00	1	a4ec052e1c7479e1ac3a9f65069afd38	1		1	2	47	2	2	2	2	2	4	3	3	3	1	2	1	1	1	41.606	41.606	41.606	1	4	3	3	3	3	3	3	5	5	4	2	2	2	1	1	1
R_73bEM9AZWPNxPj7	Default Response Set	Anonymous			75.129.239.85	0	25APR13:15:11:00	25APR13:15:25:00	1	20c1a912bde4d78cfeda2afd984d00fe	1		1	1	26	2	2	2	4	3	4	3	2	2	2	2	2	1	1	32.124	32.124	32.125	1	4	3	4	3	2	2	2	4	4	3	2	2	1	1	1	2
R_ef9BDBoD1pDl8r3	Default Response Set	Anonymous			207.255.155.18	0	25APR13:15:13:00	25APR13:15:25:00	1	bf0675abe966234fd07dda43f58ce099	1		1	2	34	2	2	1	3	2	3	3	2	2	2	2	1	1	1	33.998	33.998	34.004	1	5	5	5	5	3	1	3	5	5	5	2	3	1	1	1	2
R_7VBesunakuzyCWh	Default Response Set	Anonymous			174.141.213.61	0	25APR13:15:11:00	25APR13:15:25:00	1	d411b72eb8ad1473ecc4dd22ee69af65	1		1	1	22	2	2	2	4	4	4	2	2	2	1	1	2	1	1	16.9	16.9	32.063	1	5	2	4	4	4	4	4	2	2	4	5	2	4	1	1	2
R_1Hocog0lvHF6a2N	Default Response Set	Anonymous			24.193.115.155	0	25APR13:15:15:00	25APR13:15:25:00	1	ccb8c79303b51188703d94a6b573dd01	1		1	2	30	2	2	1	1	2	2	3	3	4	2	1	2	1	1	119.208	119.208	119.21	1	4	3	1	1	3	3	2	4	4	4	2	2	2	1	2	2
R_cSjXHXFTMuu3YLX	Default Response Set	Anonymous			98.211.207.162	0	25APR13:15:13:00	25APR13:15:25:00	1	c9aad4a8ccb6611dc8613114cff43055	1		1	1	23	1	2	3	2	2	3	4	4	5	2	1	2	1	1	49.986	49.986	49.988	1	3	1	1	1	5	5	5	1	1	4	3	5	5	1	1	1
R_5thc3ICdKV8YOEt	Default Response Set	Anonymous			98.196.144.47	0	25APR13:15:13:00	25APR13:15:25:00	1	371564870fd28f401d92ae7feffe2df9	1		1	2	32	2	2	1	3	3	3	3	3	3	2	2	2	1	1	40.926	40.926	40.928	1	3	3	3	3	3	3	3	3	3	3	3	3	3	1	2	2
R_9mcO7AIBSpKnbZr	Default Response Set	Anonymous			99.174.210.14	0	25APR13:15:17:00	25APR13:15:26:00	1	9a36877cc14ec2df3b670682ff39b29d	1		1	2	27	2	2	3	4	2	4	4	4	1	1	2	2	1	1	40.092	40.092	40.096	1	4	3	3	2	4	4	1	4	4	4	2	2	1	1	1	2
R_ctJfqIw2jI7LKFT	Default Response Set	Anonymous			24.239.32.27	0	25APR13:15:21:00	25APR13:15:26:00	1	5d2a3e9d0c4b7ee162bbe57b2195dddd	1		1	2	18	2	2	2	2	4	3	4	2	2	2	2	2	1	1	33.364	33.364	33.366	1	4	4	4	3	2	2	2	3	3	3	2	4	2	1	1	2
R_2gYA9vAyBm4MaI5	Default Response Set	Anonymous			71.163.16.245	0	25APR13:15:18:00	25APR13:15:26:00	1	57e43c052cf3213b5605bc3b7fe03244	1		1	1	18	2	2	4	5	5	5	2	1	1	2	2	2	1	1	33.166	33.166	33.179	1	5	5	5	5	1	1	1	1	1	1	3	5	4	1	2	2
R_cBXRGEtQS9NuVvL	Default Response Set	Anonymous			68.103.123.65	0	25APR13:15:13:00	25APR13:15:26:00	1	fa244d5a01faa57f3433ff4d0ef1368b	1		1	1	37	2	2	1	3	3	3	3	3	3	2	2	2	1	1	38.61	38.61	38.625	1	4	4	4	4	4	2	3	2	2	4	1	3	1	1	1	2
R_brepitFPhC7fMi1	Default Response Set	Anonymous			74.103.2.32	0	25APR13:15:19:00	25APR13:15:26:00	1	a41d98777e8f285d03faa435f8bd13ff	1		1	1	28	2	2	2	4	4	4	2	2	1	2	2	2	1	1	38.567	38.567	38.569	1	4	3	4	4	2	2	1	4	4	4	2	3	2	1	2	1
R_735xLrdmlEpm1Rr	Default Response Set	Anonymous			208.102.22.182	0	25APR13:15:14:00	25APR13:15:26:00	1	e1f9865ca100af8246f906950bff1de1	1		1	2	45	2	2	5	2	2	3	3	2	3	1	2	2	1	1	31.348	31.348	31.351	1	3	3	3	3	3	2	2	2	2	2	3	5	4	1	1	1
R_5bcIdouZra0kRZr	Default Response Set	Anonymous			50.55.222.195	0	25APR13:15:18:00	25APR13:15:27:00	1	02f68332fc72153c1f8da2bd2c94f4af	1		1	2	21	2	2	2	4	4	4	2	3	1	2	2	2	1	1	33.581	33.581	33.588	1	5	4	5	5	3	3	1	1	4	5	2	3	1	1	1	2
R_5d0Jtx5t7cl3NhX	Default Response Set	Anonymous			72.183.196.90	0	25APR13:15:16:00	25APR13:15:27:00	1	a736d16425611409ee407d4c17c6e781	1		1	1	37	2	2	2	4	4	4	3	2	2	1	2	2	1	1	35.074	35.074	35.076	1	4	3	4	4	2	1	1	2	2	3	4	5	5	1	2	2
R_5pAd03pmVAjJ8qx	Default Response Set	Anonymous				0	25APR13:15:17:00	25APR13:15:27:00	1	9841ecb4846a46c78d8dc56e0c1af6c9	1		1	2	26	2	2	4	1	1	1	1	1	3	1	2	1	1	1	42.334	42.817	42.819	2	4	3	3	3	3	3	3	3	3	3	3	3	3	1	2	1
R_cFIGFqUZE4XSsf3	Default Response Set	Anonymous			50.80.22.70	0	25APR13:15:18:00	25APR13:15:27:00	1	36041d4a4fe88b1178c62aa7e5595f24	1		1	2	30	2	2	3	2	2	3	4	3	2	2	2	2	1	1	32.203	32.203	32.205	1	3	3	3	2	3	3	2	2	2	2	3	3	3	1	2	2
R_b2SMq49VPjlxRS5	Default Response Set	Anonymous			24.29.25.164	0	25APR13:15:12:00	25APR13:15:27:00	1	09f277bba49efaa1dab7d349fb13ee5c	1		1	1	29	2	2	3	4	4	3	3	3	2	2	2	1	1	1	42.801	42.801	42.802	1	4	3	4	4	2	2	2	3	2	3	2	4	1	2	2	1
R_1OdzauWCb1qLYdT	Default Response Set	Anonymous			71.162.169.40	0	25APR13:15:19:00	25APR13:15:27:00	1	bb1196b3792611fbf3d823e6e7439741	1		1	2	33	2	2	3	2	2	4	4	4	2	1	1	1	1	1	40.907	40.907	40.909	1	4	4	4	4	4	2	1	4	4	4	2	3	2	1	1	1
R_9FBOQ5ge2TX4Wgt	Default Response Set	Anonymous			70.113.48.68	0	25APR13:15:18:00	25APR13:15:27:00	1	4942d1926208c3b8bde36fdbf7a7f287	1		1	2	32	2	2	4	3	3	3	3	3	3	2	2	2	1	1	33.62	33.62	33.626	1	3	3	3	3	3	3	3	4	4	4	2	3	1	2	2	2
R_5nEVKUqu2RNCjkN	Default Response Set	Anonymous			67.253.97.54	0	25APR13:15:16:00	25APR13:15:27:00	1	3a643941f91149ef861e835656b36c83	1		1	2	30	2	2	3	2	2	2	4	4	3	1	1	1	1	1	73.821	73.821	73.837	1	2	4	4	4	2	4	3	4	4	4	2	2	2	1	1	2
R_1YRXKLny3ofBXj7	Default Response Set	Anonymous			173.213.178.16	0	25APR13:15:15:00	25APR13:15:27:00	1	fa6ec16b880d79708d41649e62fa1101	1		1	2	41	2	2	3	4	4	4	2	3	2	2	2	2	1	1	37.907	37.907	37.923	1	5	3	4	4	2	3	2	2	2	3	3	5	2	1	1	2
R_82fifajjrQkR5M9	Default Response Set	Anonymous			96.42.108.62	0	25APR13:15:23:00	25APR13:15:27:00	1	f464e6b2150ae72840015f13c02762ec	1		1	2	27	2	2	5	2	4	2	4	3	4	1	1	1	1	1	31.631	31.631	31.632	1	4	4	4	5	4	5	4	4	4	4	4	4	4	1	2	1
R_0vzLyi9YBGUiIqF	Default Response Set	Anonymous			184.19.9.189	0	25APR13:15:14:00	25APR13:15:27:00	1	c309cb072f91f6a072db73974a55fc0c	1		1	1	29	2	2	2	2	2	3	4	3	4	1	1	1	1	1	70.835	72.13	72.154	2	1	3	2	2	4	3	3	4	3	3	3	4	3	1	1	2
R_1HaURczWZHM7Lnv	Default Response Set	Anonymous			24.240.55.222	0	25APR13:15:12:00	25APR13:15:28:00	1	3d9bae10232631423899755c58d86b62	1		1	2	34	2	2	5	2	2	3	3	3	3	2	2	2	1	1	45.429	45.429	45.43	1	5	3	3	3	3	3	3	3	3	3	3	4	3	1	2	2
R_8AkEkOoChxjwn1H	Default Response Set	Anonymous			173.57.114.22	0	25APR13:15:18:00	25APR13:15:28:00	1	0fff562a1d8eff3e78424cae373bb244	1		1	2	44	2	2	6	3	3	2	2	3	2	1	2	2	1	1	37.945	37.945	37.959	1	4	4	4	4	3	3	2	4	4	4	2	2	2	1	2	1
R_b8YYAHJ6aDG2zdP	Default Response Set	Anonymous			70.115.2.240	0	25APR13:15:19:00	25APR13:15:28:00	1	e0855be796307e6970077e2307c04f08	1		1	2	36	2	2	6	3	3	3	5	4	3	1	2	1	1	1	36.304	36.304	36.305	1	4	3	3	3	4	4	3	4	4	4	1	3	3	1	1	1
R_aaux2f3i0VJVRXf	Default Response Set	Anonymous			72.198.41.218	0	25APR13:15:20:00	25APR13:15:28:00	1	dfcfb9715d9d1d8c71dbb381d35162ba	1		1	1	33	2	2	2	4	4	4	3	3	3	2	2	2	1	1	31.926	31.926	31.927	1	4	3	4	4	2	2	3	5	4	5	3	2	1	2	2	1
R_a9PChWbjA2jWml7	Default Response Set	Anonymous			98.206.67.138	0	25APR13:15:14:00	25APR13:15:28:00	1	d7e5be96dd03c5e2add72d2c5033cf83	1		1	2	45	2	2	2	3	4	4	4	3	2	1	2	1	1	1	49.973	49.973	49.996	1	4	4	4	4	3	3	2	4	4	4	2	2	2	1	1	1
R_57kcsJoQuWOZzkV	Default Response Set	Anonymous			24.74.111.85	0	25APR13:15:20:00	25APR13:15:28:00	1	72df16d052e976165ea430855e14fd2f	1		1	2	31	2	2	3	3	3	3	4	4	4	1	2	2	1	1	32.221	32.221	32.223	1	3	3	3	3	4	4	3	3	3	3	3	4	4	1	1	1
R_72Plv2uX5i0WEIt	Default Response Set	Anonymous			97.127.183.66	0	25APR13:15:22:00	25APR13:15:29:00	1	86f9eb26cc27e8bf41e623bba4819f4a	1		1	1	46	2	2	4	3	3	4	2	2	2	2	2	2	1	1	31.526	31.526	31.534	1	4	4	4	4	2	2	1	4	4	4	2	2	1	1	1	2
R_cM8VXwE7wCWqltH	Default Response Set	Anonymous			98.195.195.196	0	25APR13:15:18:00	25APR13:15:29:00	1	8ba1ce53cd404bcf023ee319f55e5c29	1		1	1	24	2	2	4	1	1	3	4	4	5	2	1	2	1	1	31.607	31.607	31.617	1	1	1	1	1	4	4	5	5	5	4	3	2	1	1	2	1
R_6tEs4ckltL8wq9v	Default Response Set	Anonymous			98.180.93.98	0	25APR13:15:22:00	25APR13:15:29:00	1	e3641195434e03112d605c5573ef8a33	1		1	1	27	2	2	4	4	4	4	2	1	1	1	2	2	1	1	39.674	39.674	39.675	1	5	3	5	4	1	1	1	1	2	3	3	5	2	1	2	2
R_9X28hXIbrnQ1qp7	Default Response Set	Anonymous			96.227.190.120	0	25APR13:15:20:00	25APR13:15:29:00	1	dd5708868ea330aa161c28a8be42cdb4	1		1	2	32	2	2	1	2	2	2	5	5	4	1	1	1	1	1	42.922	42.922	42.922	1	2	1	1	1	5	5	1	5	5	5	1	1	1	1	1	1
R_8lkSiy8aatVdn6Z	Default Response Set	Anonymous			71.186.220.141	0	25APR13:15:22:00	25APR13:15:30:00	1	722ae558691b27662b86b5c10838cba1	1		1	1	35	2	2	2	3	3	3	2	2	2	2	2	2	1	1	31.793	31.793	31.802	1	3	4	4	4	1	1	1	4	4	4	2	4	2	1	2	1
R_eKlg8e3HTyLSgzr	Default Response Set	Anonymous				0	25APR13:15:21:00	25APR13:15:30:00	1	82e08f9ef1fa7f7b42c07424421adf42	1		1	2	20	2	2	1	3	3	3	3	1	3	2	2	2	1	1	41.708	41.708	41.713	1	4	3	4	4	3	1	3	2	2	3	3	4	1	2	2	1
R_06zFFr48ZUX7Jjf	Default Response Set	Anonymous			96.33.132.204	0	25APR13:15:13:00	25APR13:15:30:00	1	0e49ddc2b19e8e326832d8ed2f7a0043	1		1	2	20	2	2	2	2	3	3	2	3	3	1	2	1	1	1	50.4	50.4	50.403	1	4	4	4	4	3	3	3	4	4	4	2	3	2	1	1	1
R_2rgoQtbNNRilBEV	Default Response Set	Anonymous			74.240.166.155	0	25APR13:14:55:00	25APR13:15:30:00	1	307f70e55c72c7ada2ec96a74f27e02a	1		1	1	45	2	2	1	5	5	4	1	1	1	2	2	2	1	1	33.148	33.148	33.2	1	5	3	5	5	1	1	1	1	1	5	3	5	5	1	2	2
R_1HsXrC9dZIrGhSt	Default Response Set	Anonymous			69.15.168.62	0	25APR13:15:22:00	25APR13:15:30:00	1	31ddf064bfcd7426c743aab61fbe6d27	1		1	2	33	2	2	3	2	2	3	4	3	2	1	2	1	1	1	45.082	45.082	45.083	1	5	3	4	4	1	1	1	5	5	5	1	1	1	1	1	2
R_eCLp3Ur1XXe8Dch	Default Response Set	Anonymous				0	25APR13:14:48:00	25APR13:15:30:00	1	14e18dc6c74ea7e681ced8c28e9c57d0	1		1	1	48	1	2	3	3	3	3	5	5	5	2	1	1	1	1	61.734	61.734	61.753	1	5	5	5	5	1	1	1	3	3	3	3	3	3	1	1	1
R_3dt6mRvV3hZ8CnX	Default Response Set	Anonymous			173.22.24.139	0	25APR13:15:21:00	25APR13:15:30:00	1	2edf9c3b585c70eedf5a12a55ab1a019	1		1	2	39	2	2	3	3	3	3	4	3	3	2	2	2	1	1	38.629	38.629	38.631	1	4	2	3	3	3	3	3	4	3	3	2	2	1	1	2	2
R_8oWVAWOe0lo5dd3	Default Response Set	Anonymous			98.219.187.69	0	25APR13:15:24:00	25APR13:15:31:00	1	cd5070ebe46d2ff8ae653986b2e6e57e	1		1	2	29	2	2	2	3	3	4	4	3	3	1	1	1	1	1	32.317	32.317	32.318	1	3	3	4	3	3	4	4	4	2	2	3	4	3	1	1	2
R_5psW3MSmcUm1P81	Default Response Set	Anonymous			98.207.225.178	0	25APR13:15:22:00	25APR13:15:31:00	1	97973285ff52374c00eda60e24ccafa3	1		1	2	34	2	2	5	3	3	2	4	3	3	1	2	1	1	1	45.463	45.463	45.483	1	4	4	4	4	2	2	3	1	1	3	4	4	3	1	1	2
R_6RTDs4TNIJ2dhC5	Default Response Set	Anonymous			71.71.202.29	0	25APR13:15:17:00	25APR13:15:31:00	1	13c7fe10c91113ad6c6c518aa0ec8df8	1		1	2	29	2	2	2	1	1	3	5	5	3	1	1	1	1	1	70.415	70.415	70.418	1	4	3	1	1	4	4	1	5	5	5	1	1	1	2	2	2
R_07BTEANP02bVH13	Default Response Set	Anonymous			75.3.130.51	0	25APR13:15:23:00	25APR13:15:31:00	1	b155a949b053b1b874f0aa2748766976	1		1	1	51	2	2	3	1	1	4	4	3	3	2	2	2	1	1	32.133	32.133	32.138	1	3	4	2	2	3	3	3	4	4	4	1	2	1	1	1	2
R_6o3WW4bzqtHaIDP	Default Response Set	Anonymous			24.10.115.76	0	25APR13:15:26:00	25APR13:15:31:00	1	634279e9bc5e27e911c3eb5ffaa5dd9e	1		1	2	34	2	2	1	3	3	3	3	3	3	1	2	2	1	1	37.043	37.043	37.044	1	3	3	3	3	3	3	3	3	3	3	3	3	3	1	1	1
R_eJXKm8tpTYnqWIB	Default Response Set	Anonymous			67.250.40.138	0	25APR13:15:15:00	25APR13:15:31:00	1	5fa6b480d60ff5e75e760a7e87d5b7ca	1		1	1	23	2	2	4	4	4	4	1	1	4	2	2	2	1	1	289.583	289.583	289.598	1	4	3	4	4	3	1	4	1	4	4	2	3	1	1	2	2
R_bPeOURYhfvF2oAt	Default Response Set	Anonymous			98.68.161.23	0	25APR13:15:16:00	25APR13:15:31:00	1	38318c49502d1c69dd8fcda8990d1ce6	1		1	2	47	2	2	2	3	3	3	4	3	3	2	2	2	1	1	49.295	49.295	49.301	1	4	3	3	3	3	3	3	3	3	3	2	3	3	2	2	2
R_eOHqkr6Go2J4gux	Default Response Set	Anonymous			68.82.75.213	0	25APR13:15:20:00	25APR13:15:31:00	1	10a0b8a4b1ecd0967ef7987fca03ff70	1		1	1	40	2	2	4	3	3	3	4	4	3	1	2	1	1	1	42.556	42.556	42.561	1	3	3	3	3	4	3	3	5	5	5	1	3	2	1	1	1
R_d4LH7sWAD0oeHzv	Default Response Set	Anonymous			75.138.211.68	0	25APR13:15:22:00	25APR13:15:32:00	1	5cb682e9036f460ded2e1727905498bf	1		1	1	35	2	2	2	3	3	3	3	2	1	2	2	2	1	1	32.827	32.827	32.828	1	4	4	4	4	3	1	1	5	5	3	1	4	2	1	2	2
R_41l3L5wF28KBkkR	Default Response Set	Anonymous			24.140.191.110	0	25APR13:15:24:00	25APR13:15:32:00	1	612be0d9e9b74b11b6223bf3a28dc66c	1		1	2	37	2	2	2	3	3	3	3	3	3	2	2	2	1	1	33.988	33.988	33.993	1	4	3	3	4	3	3	3	4	4	4	2	4	2	1	1	1
R_etUiZvSu6OUX7JH	Default Response Set	Anonymous			199.30.185.186	0	25APR13:15:00:00	25APR13:15:32:00	1	89d54c2b0b4c4450c708cbd124afdf75	1		1	2	25	2	2	4	3	3	3	3	3	3	2	2	1	1	1	36.117	36.117	36.119	1	3	3	3	3	3	3	3	3	3	3	3	4	2	1	1	1
R_4N7z5SVgnYJJfpz	Default Response Set	Anonymous			174.131.176.15	0	25APR13:15:22:00	25APR13:15:32:00	1	be388df7cdd2a5c11966a4383399b10b	1		1	2	25	2	2	2	3	3	2	3	2	2	2	2	2	1	1	16.911	43.44	43.45	2	5	4	4	4	3	2	2	2	2	3	3	4	4	2	2	2
R_bJH3jHNLVcOVX2l	Default Response Set	Anonymous			75.71.139.115	0	25APR13:15:09:00	25APR13:15:32:00	1	5f1c0420b8d218410980181728ec3bb3	1		1	2	25	2	2	5	3	3	3	4	3	3	2	1	2	1	1	53.945	53.945	53.955	1	4	3	4	4	3	3	3	4	4	4	3	4	3	1	1	1
R_1FzMfKa6KjBWZ25	Default Response Set	Anonymous			69.167.250.130	0	25APR13:15:24:00	25APR13:15:32:00	1	59b9cffb88246c07660fb6491f58f2c9	1		1	2	28	1	2	2	4	4	3	4	3	2	2	2	2	1	1	38.473	38.473	38.479	1	4	3	4	4	4	3	2	4	4	4	2	2	1	2	1	1
R_cG7qyaao3Ca0bKB	Default Response Set	Anonymous			72.174.244.94	0	25APR13:15:24:00	25APR13:15:33:00	1	4605a6391b8e98c5fe04d6b898c309f5	1		1	2	34	2	2	2	4	4	4	2	2	3	1	2	1	1	1	38.12	38.12	38.13	1	5	4	4	4	2	2	3	4	4	4	2	2	1	1	1	2
R_b75im9B8k5g9fIp	Default Response Set	Anonymous			70.41.231.188	0	25APR13:15:20:00	25APR13:15:33:00	1	8c1d0862a64946c81f6f16053ccde9ca	2	a	1	2	31	2	2	1	1	1	4	3	3	5	2	1	1	1	1	41.168	41.168	41.173	1	5	3	2	2	3	3	4	5	5	3	1	2	1	1	1	2
R_9tAKpggWbpk2PuR	Default Response Set	Anonymous			142.197.217.12	0	25APR13:15:23:00	25APR13:15:33:00	1	235cee889aee44c627bd8c727609640e	1		1	2	36	2	2	2	2	2	3	5	3	2	1	2	2	1	1	37.101	37.101	37.103	1	4	3	2	2	4	2	1	3	3	3	2	2	2	1	1	2
R_4T8BTIC9yGmlNZj	Default Response Set	Anonymous			67.221.135.131	0	25APR13:15:22:00	25APR13:15:33:00	1	1180d2d942e0a76e50d0cacd1ee86b2e	1		1	2	35	2	2	2	3	3	3	4	3	3	1	2	1	1	1	38.676	38.676	38.678	1	4	4	4	4	2	2	2	3	3	3	3	4	3	1	1	1
R_eh5HOJ8KneIKdmZ	Default Response Set	Anonymous			184.14.181.199	0	25APR13:15:25:00	25APR13:15:34:00	1	162a25c43725c77ac2de55683590a015	1		1	2	39	2	2	3	4	3	4	4	1	1	2	1	2	1	1	33.647	33.647	33.652	1	5	5	5	4	1	1	1	4	4	4	2	3	1	1	1	2
R_8ImcNNS3DleMX0F	Default Response Set	Anonymous			68.80.152.118	0	25APR13:15:22:00	25APR13:15:34:00	1	18bbdecf1c4fdc3840348e3efd7e3401	1		1	1	47	2	2	7	4	4	4	3	1	1	2	2	2	1	1	38.916	38.916	38.917	1	4	5	4	4	2	2	2	4	4	4	2	2	1	1	1	1
R_5AO8uoOqS16x5KB	Default Response Set	Anonymous			71.185.8.61	0	25APR13:15:21:00	25APR13:15:34:00	1	5c25bf31365a3a3369b61b7cadfc0f3c	1		1	2	21	2	2	2	3	3	3	3	3	3	1	2	2	1	1	38.161	38.161	38.163	1	3	3	4	4	3	3	3	3	4	3	3	4	2	1	1	2
R_4Jc2ngBplDkE5cV	Default Response Set	Anonymous			67.168.173.69	0	25APR13:15:13:00	25APR13:15:34:00	1	2fdb50c79fbfb07c5d71808dfe97643f	1		1	2	47	2	2	2	2	2	3	4	3	4	2	2	1	1	1	34.447	34.447	34.448	1	4	3	3	3	3	3	3	4	4	4	2	3	1	1	2	2
R_8ccSPqfKF2tRxXv	Default Response Set	Anonymous			69.210.133.104	0	25APR13:15:14:00	25APR13:15:34:00	1	fa7753e826ee73e698ecc1a0b7c9c262	1		1	2	20	2	2	3	4	4	4	4	3	4	2	2	2	1	1	130.386	130.386	130.405	1	4	3	3	4	3	3	2	5	5	5	2	2	2	1	1	2
R_6gRAuuHBZL8SGnH	Default Response Set	Anonymous			66.223.168.198	0	25APR13:15:26:00	25APR13:15:34:00	1	f0b810c520777c691342acb76b654304	1		1	2	34	2	2	6	1	1	4	5	4	5	1	1	1	1	1	39.045	39.045	39.059	1	5	4	2	2	3	3	5	5	5	5	3	3	1	1	1	1
R_b4pcWvlqebyXr13	Default Response Set	Anonymous			75.36.211.66	0	25APR13:15:23:00	25APR13:15:34:00	1	cfd213c5297bf52e57ec4ad1a3cb79b1	1		1	1	48	2	2	3	4	4	4	4	2	2	2	2	2	1	1	69.422	69.422	69.422	1	4	5	5	4	2	1	1	3	3	2	3	4	2	1	2	1
R_6oi6Nyq541oDFUV	Default Response Set	Anonymous			24.139.38.132	0	25APR13:15:25:00	25APR13:15:34:00	1	dc0dac8fd1076f6f11552a62a6edaf84	1		1	1	29	2	2	2	1	1	1	5	5	5	1	1	1	1	1	58.437	58.437	58.44	1	5	1	1	1	5	5	5	1	1	1	1	5	3	1	1	1
R_6AkCJqXYTTYMFSZ	Default Response Set	Anonymous			75.172.154.2	0	25APR13:15:14:00	25APR13:15:34:00	1	53c7679663a7661b3f7020e4a4b00815	1		1	2	38	2	2	3	3	3	3	4	2	3	2	2	2	1	1	59.956	59.956	59.989	1	4	4	4	4	2	2	2	2	2	3	3	4	4	1	1	1
R_9zygxPDiTe5iad7	Default Response Set	Anonymous			216.49.153.233	0	25APR13:15:22:00	25APR13:15:34:00	1	6bd56c343e7f5d06a8b4bdb09acd5049	2	a	1	2	25	2	2	2	4	3	2	2	2	2	2	2	2	1	1	32.308	32.308	32.311	1	4	4	4	4	3	3	3	4	4	4	2	2	2	1	1	2
R_bqIqx0Zt6WqwM3X	Default Response Set	Anonymous			69.250.110.214	0	25APR13:15:28:00	25APR13:15:34:00	1	d3b70a11feca566ce15166deaaf13127	1		1	2	36	2	2	6	3	4	4	3	2	3	2	2	2	1	1	31.482	31.482	31.492	1	4	3	4	4	2	2	3	3	4	4	3	3	1	2	2	2
R_4PDHBbVCUGuoJTL	Default Response Set	Anonymous			24.185.206.119	0	25APR13:15:17:00	25APR13:15:35:00	1	7a13a151d094027f00f5de69ce230a6f	1		1	2	38	2	2	8	2	2	2	3	3	3	2	2	2	1	1	33.211	33.211	33.213	1	3	3	3	3	3	3	3	3	3	3	3	4	1	1	2	2
R_1T9ioGTVQ7BzADX	Default Response Set	Anonymous			173.81.153.191	0	25APR13:15:26:00	25APR13:15:35:00	1	1fa7b8504037d98412c2cbb789f5418d	1		1	2	31	1	2	3	3	3	3	3	3	4	2	2	2	1	1	35.77	35.77	35.781	1	4	3	3	3	3	3	4	4	4	4	2	3	1	2	2	2
R_54KzyiUi1tAwuvX	Default Response Set	Anonymous			72.227.116.54	0	25APR13:15:26:00	25APR13:15:35:00	1	cc790b24cbc88ce97602f9d863f6b7bf	1		1	1	30	2	2	2	3	3	3	3	3	3	2	2	2	1	1	31.109	31.109	31.13	1	3	3	3	3	3	3	3	3	3	3	3	3	3	2	1	2
R_3L5mumH6YfQAT89	Default Response Set	Anonymous			71.8.7.192	0	25APR13:15:25:00	25APR13:15:35:00	1	166d40f6311478e8a1e92036d46aa129	1		1	2	33	2	2	8	3	3	3	4	3	3	2	2	2	1	1	38.57	38.57	38.578	1	3	3	3	3	3	3	3	1	1	1	3	4	4	1	2	2
R_3QqIVQ1XkloRPiR	Default Response Set	Anonymous			24.15.248.190	0	25APR13:15:23:00	25APR13:15:35:00	1	8e3a79bc4a2640cf41d673b97d0eef6f	1		1	2	22	2	2	4	2	2	3	3	3	2	2	2	2	1	1	31.564	31.564	31.566	1	4	3	2	2	3	3	2	3	3	4	3	4	3	1	2	2
R_a5cRDoM4mFaF6OF	Default Response Set	Anonymous			67.42.160.248	0	25APR13:15:15:00	25APR13:15:35:00	1	9b808fe4cabfea21a9830bfce93f7242	1		1	1	40	2	2	1	4	4	4	1	3	1	2	2	2	1	1	50.75	50.75	50.75	1	4	4	5	5	1	3	3	4	4	4	2	2	1	2	1	1
R_85FxMhZBsQ6V9m5	Default Response Set	Anonymous			76.90.238.204	0	25APR13:15:26:00	25APR13:15:35:00	1	c9bfa1a519fde071d40f03979314c6cf	1		1	2	18	1	2	4	4	4	5	4	3	3	2	2	1	1	1	54.673	54.673	54.688	1	5	4	5	5	3	3	2	5	5	5	1	1	1	1	2	2
R_ePTrISq7Dj7LHvf	Default Response Set	Anonymous			24.255.235.140	0	25APR13:15:24:00	25APR13:15:35:00	1	5858aa5e631d87dc6ece2f8791b6bc0f	1		1	2	9	2	2	6	4	4	4	3	3	2	1	2	1	1	1	32.54	32.54	32.541	1	4	5	4	4	3	3	3	4	4	4	3	3	3	1	1	1
R_eR6Va8e874PEiLX	Default Response Set	Anonymous			173.60.39.71	0	25APR13:15:21:00	25APR13:15:36:00	1	0fc0d3d51fd4d30860088016524cb99a	1		1	1	46	2	2	4	2	2	3	4	3	4	1	1	1	1	1	40.105	40.105	40.108	1	4	4	4	4	2	2	3	5	5	5	1	3	1	1	1	1
R_czM7vmtoKokbAtn	Default Response Set	Anonymous			184.40.88.83	0	25APR13:15:25:00	25APR13:15:36:00	1	f1ac3ee2e1f7c491e819f1f3b2fe4b8e	1		1	1	28	2	2	3	2	2	4	4	4	3	2	2	2	1	1	81.979	81.979	81.98	1	4	3	3	3	4	4	4	3	2	2	3	5	4	1	2	2
R_8wh3bVz25esuTsx	Default Response Set	Anonymous			97.88.170.95	0	25APR13:15:28:00	25APR13:15:36:00	1	f5c2990efff846739672c3362b722c21	1		1	2	21	2	2	2	1	1	1	5	5	5	2	1	1	1	1	32.562	32.562	32.573	1	5	1	1	1	5	5	5	3	3	3	3	4	3	1	1	2
R_etFRfw5j9Gluh3T	Default Response Set	Anonymous			98.30.143.104	0	25APR13:15:29:00	25APR13:15:37:00	1	49c4530b74c706ab31850826ea373ab7	1		1	2	25	2	2	3	5	4	4	5	4	4	2	1	1	1	1	33.118	33.118	33.119	1	5	5	5	4	5	4	5	5	5	5	5	4	5	1	2	1
R_0GMJ4I4fLaj2dnL	Default Response Set	Anonymous			98.233.110.66	0	25APR13:15:27:00	25APR13:15:37:00	1	1ba07ee9a3d3a3b9a9fa59df25f17a52	1		1	1	31	2	2	3	4	4	4	3	3	3	1	2	2	1	1	43.678	43.678	43.68	1	5	5	5	5	1	1	1	5	5	5	1	1	1	1	1	1
R_0cbXnQpj6dG4LuR	Default Response Set	Anonymous				0	25APR13:15:29:00	25APR13:15:37:00	1	aa46b66289985252102616b3d1faeffc	1		1	2	26	2	2	3	2	2	2	4	3	3	1	1	1	1	1	40.171	40.171	40.172	1	4	4	3	3	3	3	2	4	4	4	2	2	2	1	2	1
R_dcC2Mki2Wzwk621	Default Response Set	Anonymous			184.94.130.227	0	25APR13:15:12:00	25APR13:15:37:00	1	bf63b5b7fa8619cccd7d0af16be5a3b7	1		1	2	36	2	2	2	3	3	3	3	3	3	1	2	2	1	1	37.202	37.202	37.204	1	5	4	3	3	3	3	3	2	2	5	3	5	3	1	2	2
R_7PAESzb3ZM1r9ch	Default Response Set	Anonymous			99.182.46.98	0	25APR13:15:24:00	25APR13:15:37:00	1	4fab9dc53ebb5aae538c2457f1551fb6	1		1	2	28	2	2	3	2	2	3	4	3	3	1	2	1	1	1	59.251	59.251	59.252	1	4	4	4	4	2	2	3	5	5	5	1	2	1	1	1	2
R_4NMOa369UHGvAfr	Default Response Set	Anonymous			98.209.195.14	0	25APR13:15:27:00	25APR13:15:37:00	1	e8d2d295ff9d2636b18a7865686ebd95	1		1	1	30	2	2	3	1	1	3	5	5	4	2	2	1	1	1	31.495	31.495	31.498	1	5	2	2	2	4	4	4	2	2	4	4	5	3	1	2	2
R_5jW2RpbT0EphayF	Default Response Set	Anonymous			67.177.133.19	0	25APR13:15:26:00	25APR13:15:37:00	1	8dfc009d63f20a44798b2a0d97f26a09	1		1	1	20	2	2	1	1	1	3	4	4	3	1	2	2	1	1	142.964	142.964	142.966	1	3	3	2	2	4	4	3	5	5	5	1	1	1	1	2	1
R_9QxAmL6r4ImzRgp	Default Response Set	Anonymous			98.81.78.197	0	25APR13:15:26:00	25APR13:15:37:00	1	0552a0d47a03d48f9a8841af88362b2a	1		1	2	31	2	2	3	1	1	4	4	3	5	1	2	2	1	1	46.629	46.629	46.634	1	4	3	2	2	4	3	3	4	4	4	2	2	2	1	1	2
R_3pJsF99G9am2kip	Default Response Set	Anonymous			209.74.120.150	0	25APR13:15:29:00	25APR13:15:37:00	1	5352f40fad5818c6fb022e60fae107eb	1		1	1	18	2	2	3	3	3	3	3	3	3	2	2	2	1	1	35.777	35.777	35.794	1	4	4	4	4	4	4	4	3	3	3	3	3	3	1	1	1
R_8BaL8wgbypBGrZ3	Default Response Set	Anonymous			68.54.17.11	0	25APR13:15:29:00	25APR13:15:38:00	1	4ab5d092a2add63a047692c15ad60303	1		1	2	36	2	2	7	4	4	2	4	2	4	1	2	2	1	1	1.531	31.759	31.763	2	4	4	4	4	4	4	4	3	4	5	4	4	3	1	1	1
R_eKjqXZZcaGuoqCp	Default Response Set	Anonymous			50.121.34.75	0	25APR13:15:28:00	25APR13:15:38:00	1	47593ca623d8faab3d8f2858a5bebda9	1		1	2	41	2	2	2	4	1	1	5	3	3	1	2	2	1	1	32.426	32.426	32.429	1	1	3	3	3	3	3	3	5	5	4	1	3	3	1	2	2
R_8H95XhxPaee69Jr	Default Response Set	Anonymous			69.244.237.230	0	25APR13:15:22:00	25APR13:15:38:00	1	45b6f12416ef4d4d780ede2e02028c16	1		1	2	35	2	2	6	2	2	3	3	3	3	1	2	1	1	1	34.148	34.148	34.149	1	4	4	4	4	4	4	4	4	4	4	3	3	3	1	1	2
R_d9UNPavNUPVkMlL	Default Response Set	Anonymous			173.22.226.191	0	25APR13:15:28:00	25APR13:15:38:00	1	70f389bf35d881dd0c96c9f59bc30bec	1		1	2	38	2	2	1	2	2	4	4	3	2	2	2	1	1	1	51.466	51.466	51.474	1	4	3	2	2	3	3	2	4	5	4	2	2	1	1	1	1
R_03wpxHnPOD7LIu9	Default Response Set	Anonymous				0	25APR13:15:24:00	25APR13:15:38:00	1	1c2ee9de2e6d5892300452b210d50e58	1		1	2	36	2	2	1	1	1	4	3	3	4	2	2	1	1	1	81.089	81.089	81.108	1	4	1	2	2	4	3	4	4	4	4	2	3	2	1	2	1
R_0GksZ8RJEvq5WJL	Default Response Set	Anonymous			70.246.150.122	0	25APR13:15:26:00	25APR13:15:38:00	1	8a2f15f8fffc8f47e25334e9be9ea7fd	1		1	2	28	2	2	3	3	4	4	2	1	1	2	1	2	1	1	30.801	30.801	30.81	1	3	3	4	4	2	1	1	4	5	3	1	3	2	1	2	2
R_6tZqnCeQ0jltbk9	Default Response Set	Anonymous			72.181.75.148	0	25APR13:15:25:00	25APR13:15:38:00	1	ed930b422446ee899d3f466c25277294	1		1	1	36	2	2	1	3	3	3	3	3	3	1	1	2	1	1	0.954	132.691	132.692	9	3	3	3	3	3	3	3	3	3	3	3	3	3	1	2	1
R_2oCkQJSQp6nLCx7	Default Response Set	Anonymous			71.193.215.204	0	25APR13:15:32:00	25APR13:15:38:00	1	ea9b0a9eba72322603f10f4dbefc0701	1		1	2	44	2	2	1	3	2	3	4	3	3	2	2	1	1	1	11.354	35.065	35.076	3	3	3	3	3	3	3	3	2	2	3	3	4	3	2	2	2
R_6gSNIgMHBE9Ew29	Default Response Set	Anonymous				0	25APR13:15:27:00	25APR13:15:39:00	1	ead025ab79939243b4e1f6c4d7bea5a9	1		1	2	30	2	2	2	2	2	3	3	3	3	1	1	1	1	1	41.516	41.516	41.521	1	5	3	3	3	3	3	3	4	4	4	2	3	3	1	1	2
R_40n3jaa9xfuPyux	Default Response Set	Anonymous			68.11.198.127	0	25APR13:15:29:00	25APR13:15:39:00	1	56c5b4951c10c9907cddb5af7d76ec2f	1		1	2	33	2	2	2	2	2	2	4	4	2	2	2	1	1	1	43.344	43.344	43.344	1	5	4	4	4	2	2	2	3	4	3	4	5	3	1	2	2
R_cBbcmZy3mAPM33v	Default Response Set	Anonymous			99.179.1.172	0	25APR13:15:29:00	25APR13:15:39:00	1	572701153a53c861325c4d87357cf08e	1		1	2	46	2	2	8	1	1	1	5	4	5	2	2	1	1	1	31.2	31.2	31.213	1	3	1	1	1	5	4	5	1	1	1	5	5	5	1	1	1
R_1FAdCnWQk9FO9tb	Default Response Set	Anonymous			68.191.96.215	0	25APR13:15:29:00	25APR13:15:39:00	1	eaf0bdee240e99dd8189884745de3708	1		1	2	33	2	2	3	2	2	4	4	3	3	1	2	1	1	1	37.009	37.009	37.011	1	5	4	4	4	2	2	2	4	4	4	2	2	2	1	1	1
R_5cqiE14BxgisWpv	Default Response Set	Anonymous			75.146.252.101	0	25APR13:15:17:00	25APR13:15:40:00	1	c1fc7a7eb159f40724763751518ad1ac	1		1	2	14	2	2	8	3	3	3	3	2	3	2	2	2	1	1	30.962	30.962	30.964	1	4	3	3	3	2	2	3	4	4	3	3	3	3	1	2	2
R_ex31HsYeceQiqUJ	Default Response Set	Anonymous			67.238.211.34	0	25APR13:15:27:00	25APR13:15:40:00	1	5cba3be710973546b4091c6437a749e4	1		1	2	22	2	2	2	3	3	4	3	3	3	2	2	1	1	1	39.54	39.54	39.542	1	4	4	4	4	2	2	3	3	4	4	3	3	2	1	1	1
R_72MEPaO1HmpWjHv	Default Response Set	Anonymous			205.189.255.2	0	25APR13:15:24:00	25APR13:15:40:00	1	2152f8eb6ad7c7177716c37354623cfa	1		1	2	17	1	2	4	2	2	3	4	4	2	2	2	1	1	1	89.106	89.106	89.107	1	4	4	4	4	3	3	3	1	1	2	5	5	3	1	1	1
R_dbRcr5S0wfkuTAh	Default Response Set	Anonymous			98.119.20.180	0	25APR13:15:33:00	25APR13:15:42:00	1	06e71629f7ee1aa98025937819869215	1		1	2	43	2	2	3	3	3	3	3	3	2	2	2	2	1	1	20.064	31.892	31.908	2	3	4	3	3	2	2	2	4	4	5	2	2	1	1	2	2
R_5jrAVKNyVre6TM9	Default Response Set	Anonymous			67.11.45.5	0	25APR13:15:34:00	25APR13:15:44:00	1	10ff71c242f5ff825e10c3d4b8a98456	1		1	1	51	2	2	3	4	4	4	2	2	3	2	2	2	1	1	37.656	37.656	37.658	1	4	4	4	4	2	2	3	4	4	4	3	5	2	1	1	1
R_2gwBgpGTFIWX4ZT	Default Response Set	Anonymous			173.14.248.117	0	25APR13:15:31:00	25APR13:15:44:00	1	fb0918b0c2c835de4f00170249f846eb	1		1	2	47	2	2	3	3	5	5	3	3	1	1	2	1	1	1	39.274	39.274	39.275	1	5	5	5	5	3	3	3	3	3	3	1	3	1	1	1	2
R_5avVeDiB3cIB0nH	Default Response Set	Anonymous			128.174.189.39	0	25APR13:15:39:00	25APR13:15:44:00	1	ffbed8236bdce629f243887b5b1a1ff6	1		1	2	18	1	2	3	3	3	3	3	3	3	1	2	2	1	1	32.581	32.581	32.583	1	5	4	4	4	2	2	2	3	3	3	3	4	2	1	1	2
R_cMTLzhUtfOUG0ol	Default Response Set	Anonymous			67.139.48.218	0	25APR13:15:33:00	25APR13:15:46:00	1	b0722183cad210188dfe575d90ced924	1		1	2	33	2	2	3	3	3	3	4	4	3	1	2	2	1	1	39.975	39.975	39.976	1	4	4	4	4	3	3	3	4	4	4	1	2	1	1	1	1
R_bPJQvi2psKRJot7	Default Response Set	Anonymous			66.169.15.31	0	25APR13:15:40:00	25APR13:15:47:00	1	f253091054b1c22a90c0ee7eb90b0881	1		1	2	27	2	2	3	3	3	3	3	3	3	2	1	1	1	1	108.738	108.738	108.767	1	3	3	3	3	3	3	3	3	3	3	3	3	3	1	1	1
R_5hBd5jhuHpCE9db	Default Response Set	Anonymous			70.127.15.95	0	25APR13:15:39:00	25APR13:15:49:00	1	614d1822a143786ccd82bbee4a509c79	1		1	2	39	2	2	3	3	3	3	3	3	3	2	2	1	1	1	33.837	33.837	33.837	1	4	4	4	4	3	3	3	4	4	3	3	3	3	1	1	2
R_9pBR4iOwrN1eQVT	Default Response Set	Anonymous			75.58.116.19	0	25APR13:15:44:00	25APR13:15:51:00	1	5771ca5d6851da7b64d660560977d250	1		1	2	22	2	2	3	3	3	3	4	3	3	2	2	2	1	1	31.918	31.918	31.92	1	4	3	3	3	4	3	3	4	4	4	3	3	3	1	1	1
R_9vOvKXZJFUHsY2p	Default Response Set	Anonymous			192.183.15.110	0	25APR13:15:42:00	25APR13:15:53:00	1	250c39f820ac9b5db9f3dc87dc7b0f7d	1		1	2	22	2	2	3	2	2	3	3	3	3	1	1	1	1	1	39.457	39.457	39.468	1	2	2	2	2	3	3	3	4	4	3	3	3	3	1	1	2
R_8HcARkEngQxnUEJ	Default Response Set	Anonymous			65.27.134.243	0	25APR13:15:42:00	25APR13:15:56:00	1	d59bc86df5054d97bcf2846f852754bd	1		1	2	18	2	2	3	3	3	3	4	3	2	2	2	1	1	1	44.727	44.727	44.728	1	4	3	3	3	4	3	2	4	4	4	4	4	2	1	1	2
R_0MmzBi7qby0RsQR	Default Response Set	Anonymous			207.171.201.14	0	25APR13:15:27:00	25APR13:15:59:00	1	4ae3725b2057d5da28b7f9498b2ed1e9	1		1	1	35	2	2	3	4	4	4	3	3	3	1	1	1	1	1	48.419	48.419	48.429	1	4	4	4	4	4	3	4	5	5	5	2	2	2	1	1	1
R_5d8dAVT27Ek1agl	Default Response Set	Anonymous			68.112.146.12	0	25APR13:15:47:00	25APR13:16:00:00	1	083dbf193007414ec1130807c2ba6992	1		1	2	43	2	2	3	2	2	3	4	4	3	2	1	2	1	1	45.918	45.918	45.921	1	4	5	4	4	2	2	2	4	4	3	2	2	1	1	2	1
R_daPCrpIRd4gJe05	Default Response Set	Anonymous			98.71.133.37	0	25APR13:15:45:00	25APR13:16:01:00	1	d701d394b25f5703b95f412e466bd23e	1		1	2	24	2	2	3	2	2	4	4	4	5	2	2	2	1	1	29.72	32.885	32.912	2	2	1	2	2	4	4	5	1	1	4	3	5	4	2	2	2
R_a5ZvDxFozkU1ctD	Default Response Set	Anonymous				0	25APR13:15:51:00	25APR13:16:02:00	1	791621146e71a1057cd28d05b9b8d6ea	1		1	1	61	2	2	3	3	3	3	3	3	3	2	2	1	1	1	36.451	36.451	36.452	1	4	5	4	4	2	2	2	4	4	4	3	2	2	1	1	1
R_8302VenAHLRlAcl	Default Response Set	Anonymous			173.218.143.29	0	25APR13:15:50:00	25APR13:16:02:00	1	f8b3c2e8877d8229bdb4e4224d4e7bd7	1		1	2	47	2	2	3	4	2	3	3	3	3	2	2	2	1	1	40.606	40.606	40.609	1	4	4	4	4	2	2	2	2	3	3	3	4	2	1	1	2
R_9v1kiWvq0L1ZQ45	Default Response Set	Anonymous			216.53.141.131	0	25APR13:15:56:00	25APR13:16:02:00	1	d027a51fcdac4262fcca87d3eb3831b4	1		1	2	26	2	2	3	2	2	4	4	3	4	2	1	2	1	1	31.827	31.827	31.827	1	5	3	2	2	4	3	4	4	4	4	3	2	2	1	1	2
R_9XqbkOZTczYG7Tn	Default Response Set	Anonymous			75.129.136.173	0	25APR13:15:52:00	25APR13:16:02:00	1	d30fd0949a3b5082eba056b6a8d15d8a	1		1	2	22	2	2	3	1	1	2	5	5	5	1	2	2	1	1	44.904	44.904	44.907	1	4	3	1	1	5	4	5	3	3	3	4	4	3	1	2	2
R_e9Rkzq9otYgMNcF	Default Response Set	Anonymous			72.70.21.50	0	25APR13:15:16:00	25APR13:16:04:00	1	673ffcbbfb95b406cfbb2c161cfece50	1		1	2	37	2	2	3	1	1	4	3	3	3	2	2	2	1	1	148.005	148.005	148.006	1	5	3	2	2	3	3	3	1	1	1	5	5	5	1	2	2
R_6WpiOGy4eHyLNLD	Default Response Set	Anonymous				0	25APR13:15:58:00	25APR13:16:05:00	1	fb18814e507adf9f19c509451e7e0d38	1		1	2	20	2	2	3	2	2	3	3	3	4	2	2	2	1	1	35.894	35.894	35.915	1	4	3	2	2	3	3	4	3	3	3	3	4	2	1	2	2
R_aV5ZSTwTMbbvLet	Default Response Set	Anonymous			74.134.145.43	0	25APR13:15:56:00	25APR13:16:06:00	1	50ba4320b2e091752744b3a86a98b071	2	a	1	2	18	2	2	3	2	2	3	3	3	3	1	1	1	1	1	32.123	32.123	32.125	1	2	2	2	2	4	3	3	4	4	4	2	4	3	1	1	1
R_82FxPhxnvRSkvGd	Default Response Set	Anonymous			97.106.190.224	0	25APR13:15:57:00	25APR13:16:06:00	1	88f36dcf3982e449d8cde8e557135481	1		1	2	19	2	2	3	3	3	3	3	3	3	2	2	1	1	1	31.856	31.856	31.888	1	4	5	4	4	3	3	3	4	4	4	2	3	3	1	1	2
R_5umK82DXioNPKIZ	Default Response Set	Anonymous			75.143.188.69	0	25APR13:15:39:00	25APR13:16:07:00	1	f60f5536dfaa72ec007589e8ff3f27be	1		1	2	30	2	2	3	1	1	3	5	5	5	2	2	1	1	1	36.694	36.694	36.707	1	5	3	1	1	5	5	5	4	4	3	2	4	4	1	1	2
R_4OTCxGLIhKiZN6B	Default Response Set	Anonymous			69.205.32.196	0	25APR13:15:57:00	25APR13:16:08:00	1	847e11f542784da0ee41efaedbdbe10d	1		1	2	23	2	2	3	1	1	5	5	3	4	2	2	2	1	1	50.255	50.255	50.28	1	2	1	1	1	4	3	5	2	4	3	3	4	1	1	2	2
R_1yJKOxtHHHIV68R	Default Response Set	Anonymous			71.89.49.86	0	25APR13:16:03:00	25APR13:16:08:00	1	fdb05329bad0f5b0734dcfa1b9dc2a86	1		1	2	18	2	2	3	3	3	3	3	3	4	2	2	2	1	1	35.013	35.013	35.029	1	4	4	4	4	2	2	3	2	4	4	3	4	2	1	1	2
R_6WEhKLbRuifRqHX	Default Response Set	Anonymous			98.226.8.31	0	25APR13:16:04:00	25APR13:16:11:00	1	6d1d5d20de2622d328b5c5b1752cfd21	1		1	1	50	2	2	3	3	3	2	3	3	3	2	2	2	1	1	31.344	31.344	31.345	1	3	3	4	4	3	3	2	4	4	4	1	3	2	1	1	1
R_0NhioMl7i3BUSFv	Default Response Set	Anonymous			199.58.112.100	0	25APR13:16:03:00	25APR13:16:13:00	1	b97a2dfd246806193a5f1503aca418d3	1		1	2	38	2	2	3	1	1	3	3	3	5	2	2	2	1	1	45.923	45.923	45.924	1	4	1	2	2	3	3	5	4	4	3	2	2	3	1	2	2
R_eKYHtDrN82yr4XP	Default Response Set	Anonymous			174.62.70.105	0	25APR13:15:53:00	25APR13:16:13:00	1	752fd9678629bbf07b1f04261806eb7d	1		1	2	44	2	2	3	4	4	4	2	2	2	2	2	2	1	1	80.121	80.121	80.125	1	4	4	4	4	2	2	2	5	5	5	2	1	1	1	1	1
R_6y44udwNQv41wA5	Default Response Set	Anonymous			166.181.81.95	0	25APR13:16:08:00	25APR13:16:16:00	1	5daa8931d1255f37052b85750cb34f54	1		1	2	39	2	2	3	2	2	3	3	3	3	2	2	2	1	1	36.06	36.06	36.068	1	5	5	5	5	2	2	2	4	4	3	2	2	2	1	1	1
R_bOwJ8DvcMQv9BXf	Default Response Set	Anonymous			72.160.6.203	0	25APR13:16:10:00	25APR13:16:20:00	1	98517f4e4729b97135a1bc5cac54f736	1		1	2	26	2	2	3	3	3	3	3	1	3	1	2	1	1	1	38.75	38.75	38.756	1	5	5	5	5	1	1	1	4	4	4	1	5	1	1	2	1
R_3HSHnwuNhAVAUXX	Default Response Set	Anonymous			76.22.230.224	0	25APR13:16:16:00	25APR13:16:22:00	1	3acae91dd3b3b9653d907b90fd8d8f0c	1		1	2	12	2	2	3	1	1	4	5	5	5	1	2	1	1	1	31.589	31.589	31.598	1	5	1	1	1	5	5	5	4	4	4	3	4	4	1	1	1
R_6h5Hw1AFclHFerb	Default Response Set	Anonymous			75.120.16.156	0	25APR13:16:09:00	25APR13:16:23:00	1	e8f781a9ebe7be9496f2c54b7a406c3d	1		1	2	43	2	2	3	3	3	3	4	5	5	1	2	1	1	1	51.827	51.827	51.874	1	4	4	4	4	3	3	3	4	4	4	2	2	3	1	1	1
R_08LsAjJXwv4ZmUR	Default Response Set	Anonymous			99.185.76.65	0	25APR13:16:14:00	25APR13:16:25:00	1	68df13ce8769a491150deb666725fd4c	1		1	2	41	2	2	3	2	2	3	3	3	3	1	2	2	1	1	31.402	31.402	31.404	1	4	3	4	4	2	2	3	3	4	3	3	3	3	1	2	1
R_brTiigTTXLcrqux	Default Response Set	Anonymous			66.76.18.251	0	25APR13:15:12:00	25APR13:16:26:00	1	8a005af17bf0b01d574cf086dc871a96	1		1	1	22	2	2	3	4	4	3	2	2	3	1	2	1	1	1	303.587	303.587	303.588	1	4	4	4	4	2	2	3	3	3	3	2	3	3	1	1	1
R_3UZu2YdMdHrIMK1	Default Response Set	Anonymous			75.163.216.26	0	25APR13:16:17:00	25APR13:16:28:00	1	926459b2c6505b223f2bd3a07dd3027e	1		1	2	40	2	2	3	1	1	3	5	5	3	2	1	1	1	1	31.874	31.874	31.875	1	1	3	1	1	5	5	3	3	3	3	3	3	3	1	1	1
R_6oqUBM6NthareD3	Default Response Set	Anonymous			38.121.5.52	0	25APR13:16:21:00	25APR13:16:28:00	1	7333d49527e2aa0d8b8f703287f376fa	1		1	2	42	2	2	3	2	2	4	5	5	5	1	2	1	1	1	55.344	59.297	59.297	2	2	4	4	4	2	2	2	5	5	5	2	4	1	1	1	2
R_9uZK6i1g56iFSN7	Default Response Set	Anonymous			98.214.252.66	0	25APR13:16:21:00	25APR13:16:29:00	1	8c2c4ceb0e79c1ae5444a88b77275aea	1		1	2	42	2	2	3	3	3	3	2	2	3	2	2	2	1	1	38.975	38.975	38.985	1	4	3	3	3	2	2	2	5	5	4	2	2	1	2	2	1
R_3xBW55QpYAVTcxf	Default Response Set	Anonymous			71.45.152.209	0	25APR13:16:11:00	25APR13:16:31:00	1	8559c32804b91457a86571af2a34c37f	1		1	2	20	2	2	3	4	4	3	3	3	3	2	2	2	1	1	50.495	50.495	50.496	1	5	3	5	5	2	2	2	3	3	3	3	4	1	2	2	2
R_3wslYpVwm8leUwl	Default Response Set	Anonymous			184.4.72.235	0	25APR13:16:17:00	25APR13:16:36:00	1	545342f4a9b105225b860f93f72652eb	1		1	2	40	2	2	3	2	2	2	4	4	3	1	1	1	1	1	45.485	45.485	45.486	1	5	4	4	4	3	2	1	3	3	3	2	3	2	1	1	1
R_3wpqfkbv3d0y6mp	Default Response Set	Anonymous			98.18.202.34	0	25APR13:16:33:00	25APR13:16:45:00	1	40ffabf4b499e0bc82a8c1d4d61ea4f6	1		1	2	43	2	2	3	2	2	2	2	2	2	2	2	2	1	1	31.467	31.467	31.47	1	1	1	1	1	5	5	5	1	4	5	1	3	1	2	2	1
R_3syEIynT3MiQdpj	Default Response Set	Anonymous			75.75.60.97	0	25APR13:16:53:00	25APR13:17:01:00	1	3b5e3a0e204c5f2451f92dffcbbce60a	1		1	2	45	2	2	3	4	4	4	3	1	1	2	2	2	1	1	34.996	34.996	35.002	1	5	3	4	4	2	1	1	3	3	4	3	4	1	1	2	2
R_cNlKQGkJuSA6w17	Default Response Set	Anonymous			24.185.59.232	0	25APR13:15:13:00	25APR13:17:13:00	1	80c2040579aaa694076022093333516a	1		1	2	19	2	2	3	4	4	3	3	3	3	2	2	1	1	1	40.074	40.074	40.089	1	3	3	4	4	3	3	3	4	4	3	2	3	1	1	1	1
R_2c6vEntRx9NQjQx	Default Response Set	Anonymous			72.71.218.82	0	25APR13:16:43:00	25APR13:17:16:00	1	98d17a739095f69950ce03d313307343	1		1	2	35	2	2	3	2	2	3	3	2	2	2	2	2	1	1	115.084	115.084	115.085	1	5	3	3	3	2	2	2	4	4	5	3	2	1	1	1	1
R_cYKRn2up4NerkCF	Default Response Set	Anonymous			12.202.142.81	0	25APR13:17:13:00	25APR13:17:25:00	1	69c4fb65132d7ed59f2be041db8aec9f	1		1	2	40	2	2	3	4	4	3	3	3	3	2	1	1	1	1	151.957	151.957	151.96	1	3	3	3	3	2	2	2	3	3	3	2	2	2	1	1	1
R_6hZgGFmVKYEPzO5	Default Response Set	Anonymous			70.173.53.252	0	25APR13:17:12:00	25APR13:17:27:00	1	e4f6ccc8c65fc00142718568d3d1ba34	1		1	2	47	2	2	3	2	2	3	5	4	3	2	2	1	1	1	39.683	39.683	39.691	1	4	2	3	3	4	4	3	3	4	3	3	3	2	2	1	1
R_cTQ63GDv9gdf5sx	Default Response Set	Anonymous			68.96.188.8	0	25APR13:19:49:00	25APR13:19:55:00	1	f15cbae33c7822d3d7c8bc975d74c770	1		1	2	12	2	2	3	2	2	2	3	2	3	1	2	2	1	1	32.396	32.396	32.404	1	3	3	2	2	3	2	3	4	4	4	3	4	2	1	1	1
R_6Ea6jTRa7UDXI0d	Default Response Set	Anonymous			76.0.19.233	0	25APR13:19:54:00	25APR13:20:01:00	1	ce99a9c09454f07bb88e07b505f1f354	1		1	2	8	2	2	3	3	3	4	2	2	2	1	1	1	1	1	32.836	32.836	32.84	1	3	3	4	4	2	2	2	4	4	4	2	3	2	1	1	2
R_7NWaydqGMMFLJhH	Default Response Set	Anonymous			69.86.104.158	0	25APR13:19:57:00	25APR13:20:03:00	1	8b789a9e7875512d9467b66e06574708	1		1	2	22	2	2	3	2	2	3	3	2	3	2	2	2	1	1	38.056	38.056	38.058	1	3	3	3	3	3	2	3	5	5	5	1	1	1	1	2	1
R_7NyQAkEl16UnqN7	Default Response Set	Anonymous			174.124.97.201	0	25APR13:19:48:00	25APR13:20:03:00	1	20f6bf1ac1e756754bff9300fa609546	1		1	1	11	2	2	3	4	4	3	3	3	2	2	2	2	1	1	162.298	162.298	162.3	1	5	4	4	4	3	3	2	5	5	5	1	1	1	1	2	2
R_eLR7SnQlP0T8cuN	Default Response Set	Anonymous			173.19.182.155	0	25APR13:19:55:00	25APR13:20:04:00	1	2fd484e5ee790840040a619ec843ec9d	1		1	1	22	2	2	3	2	2	3	3	3	3	2	2	2	1	1	69.204	69.204	69.209	1	4	3	4	3	2	2	3	3	3	3	3	3	3	1	1	1
R_4YnowUHR80Qx39z	Default Response Set	Anonymous			68.226.153.64	0	25APR13:19:52:00	25APR13:20:04:00	1	7585672ee80a25689cce655809349eec	1		1	2	25	2	2	3	1	1	3	3	3	3	1	2	1	1	1	51.201	51.201	51.203	1	4	4	4	4	2	2	3	5	5	2	1	1	3	1	1	2
R_cRWOkk0oqdS95Bj	Default Response Set	Anonymous				0	25APR13:19:55:00	25APR13:20:05:00	1	fa76930df389527ee75e281da6686e73	1		1	2	27	2	2	3	3	3	3	3	3	3	2	2	2	1	1	64.694	64.694	64.702	1	3	3	3	3	3	3	3	3	3	3	3	3	3	1	1	2
R_8jjdjZFqYNSkxox	Default Response Set	Anonymous			204.116.247.20	0	25APR13:19:56:00	25APR13:20:10:00	1	2cb4e8f620d66926cffa95ed2454cde6	1		1	2	15	2	2	3	2	2	3	3	3	3	2	2	1	1	1	60.613	60.613	60.615	1	2	2	2	2	3	3	3	3	3	3	3	4	3	1	1	2
R_9vRJyEN5qkqWNsV	Default Response Set	Anonymous			174.102.144.18	0	25APR13:20:02:00	25APR13:20:11:00	1	18e6218fcca0b00056721966d8b17949	1		1	2	19	2	2	3	1	1	1	5	5	5	2	1	2	1	1	49.139	49.139	49.142	1	1	1	1	1	5	5	5	1	1	1	3	5	5	1	1	2
R_9MjpDPTAXfxEOLX	Default Response Set	Anonymous			72.21.75.192	0	25APR13:20:04:00	25APR13:20:16:00	1	c668556d82bde46df2d19994b502f358	1		1	1	35	2	2	3	5	5	4	2	2	1	2	2	2	1	1	33.408	33.408	33.412	1	5	4	5	5	2	2	1	1	1	5	3	5	3	1	2	1
R_0NxLPKMV4ywOox7	Default Response Set	Anonymous			76.93.25.114	0	25APR13:19:57:00	25APR13:20:17:00	1	a50f8ee981853c0ee8d427eea0d00eab	1		1	1	42	2	2	3	4	4	2	2	2	2	2	2	2	1	1	56.406	56.406	56.406	1	4	4	4	4	2	2	2	2	2	2	4	4	2	1	1	2
R_dgnGuyY2r9Q8lxz	Default Response Set	Anonymous			75.114.233.213	0	25APR13:20:04:00	25APR13:20:22:00	1	59656acb1014295f416536dad3f5da53	1		1	2	15	2	2	3	4	4	3	3	3	3	2	2	1	1	1	53.814	53.814	53.815	1	5	5	5	5	2	2	3	4	4	4	2	2	1	1	2	1
R_3gatFQ8OdRvJkvr	Default Response Set	Anonymous			173.27.245.194	0	25APR13:20:13:00	25APR13:20:24:00	1	4a3e0cdc70b8762a1ad5495fefc51b9a	1		1	1	41	2	2	3	4	4	3	3	3	3	2	2	1	1	1	39.74	39.74	39.746	1	4	3	4	4	2	2	2	4	4	3	2	2	2	1	1	1
R_71Xc7mMWFg298AB	Default Response Set	Anonymous			174.126.232.16	0	25APR13:20:13:00	25APR13:20:24:00	1	35f1a9521cc5c1c66d9af0ff728c4aa8	1		1	2	12	2	2	3	3	3	3	2	1	1	2	2	2	1	1	31.71	31.71	31.711	1	4	3	3	3	2	1	1	2	2	2	3	5	3	2	2	2
R_0JJm7TQJfWGQn2Z	Default Response Set	Anonymous			75.142.6.121	0	25APR13:20:12:00	25APR13:20:25:00	1	14d7865a7c8d15c3b6f5607eb1222bc4	1		1	1	23	2	2	3	1	1	5	4	4	5	2	2	2	1	1	47.817	47.817	47.819	1	1	1	1	1	5	5	1	4	4	3	2	4	3	1	2	2
R_eRwkmyyYFfAs4Ch	Default Response Set	Anonymous			76.177.85.98	0	25APR13:20:17:00	25APR13:20:28:00	1	26819219d9a84a68a030127b5fabbe63	1		1	1	24	2	2	3	2	3	3	4	3	3	2	2	1	1	1	45.513	45.513	45.517	1	4	4	4	4	2	2	2	3	2	2	4	2	3	1	2	2
R_cwQaCQYc0JTIt4V	Default Response Set	Anonymous			65.184.189.143	0	25APR13:20:21:00	25APR13:20:29:00	1	4c7d8accb5937644fbece6c688d6df85	1		1	1	12	2	2	3	3	2	4	4	4	2	2	2	2	1	1	35.247	35.247	35.249	1	5	5	5	5	1	1	1	4	3	4	3	2	1	1	1	1
R_3w7QzvarYhXOqln	Default Response Set	Anonymous			75.73.42.181	0	25APR13:20:21:00	25APR13:20:31:00	1	abd1586fa14320cf18a10479fa5c1e8e	1		1	2	12	2	2	3	4	4	4	2	2	2	2	2	2	1	1	31.317	31.317	31.32	1	4	3	4	4	2	2	2	4	4	4	2	2	2	1	1	1
R_bxRr4sP30fJegsd	Default Response Set	Anonymous			50.142.18.109	0	25APR13:20:26:00	25APR13:20:37:00	1	717a4db137cc5022108e342a5d6260ec	1		1	2	12	2	2	3	3	3	3	3	3	3	1	2	2	1	1	50.691	50.691	50.702	1	4	3	4	4	2	2	2	4	3	3	1	2	1	1	1	2
R_cCrgItaFsgjHCcZ	Default Response Set	Anonymous			76.27.233.138	0	25APR13:20:23:00	25APR13:20:41:00	1	2b63c9cef8310d22bb8d42473ad59264	1		1	1	43	2	2	3	4	4	4	2	2	2	2	2	1	1	1	51.771	51.771	51.774	1	4	5	4	4	2	2	2	2	2	4	4	4	2	1	2	1
R_5sswRGLvi2qGbwp	Default Response Set	Anonymous			76.27.33.247	0	25APR13:20:31:00	25APR13:20:42:00	1	985b2a68c7c2160a934503062c89455d	1		1	1	11	2	2	3	3	3	3	3	3	3	1	1	1	1	1	6.026	82.602	82.636	3	3	3	5	5	5	5	5	5	5	5	1	3	5	1	1	1
R_aXmYZKFRTJjEhlH	Default Response Set	Anonymous			76.121.112.10	0	25APR13:20:35:00	25APR13:20:45:00	1	995e10edaeaf3cb97a24ac14b63ef2b6	1		1	2	9	2	2	3	1	1	5	5	5	5	2	1	1	1	1	34.967	34.967	34.975	1	1	1	1	1	5	5	5	4	4	4	2	3	1	1	1	1
R_4Pin9zpAVvpVEyh	Default Response Set	Anonymous			68.108.178.154	0	25APR13:21:05:00	25APR13:21:17:00	1	ecf06fd016bd78dca7e20762091d1593	1		1	1	37	2	2	3	4	4	4	2	1	1	2	2	2	1	1	39.977	39.977	39.978	1	5	3	4	4	2	2	1	2	2	2	2	5	2	1	1	1
R_7UnNacVmHI1Uqtn	Default Response Set	Anonymous				0	25APR13:21:07:00	25APR13:21:23:00	1	3052c31f8e6f0bfee0b595d0d7e001fa	1		1	1	43	2	2	3	3	3	3	3	2	3	2	2	1	1	1	45.475	45.475	45.481	1	4	3	3	3	2	2	3	4	4	4	2	3	2	1	2	2
R_3R7ibiJrTBH6H1b	Default Response Set	Anonymous			71.235.89.67	0	25APR13:21:12:00	25APR13:21:25:00	1	482b90c39b40863668f968ddbdcbf4aa	1		1	1	39	2	2	3	3	4	3	3	4	3	1	2	2	1	1	34.398	34.398	34.419	1	4	3	4	2	3	1	3	4	4	3	3	3	2	1	2	1
R_bqkfmStIeS8SNrT	Default Response Set	Anonymous			69.26.218.2	0	25APR13:22:03:00	25APR13:22:11:00	1	7975c48a380f0d2d7abdd13fff93d0b2	1		1	1	41	2	2	3	2	2	2	4	3	4	2	2	1	1	1	34.928	34.928	34.944	1	2	2	2	2	3	3	3	4	4	4	3	3	3	1	1	1
R_d0QsSTEfV03ul7f	Default Response Set	Anonymous			66.41.225.162	0	25APR13:22:36:00	25APR13:22:48:00	1	81ca09e42a9b7347a2f94fddeb3b73cf	1		1	1	41	1	2	3	2	2	2	4	3	2	2	2	2	1	1	114.421	114.421	114.422	1	3	2	2	2	3	3	2	4	4	4	2	3	2	1	1	2
R_6JtxObb98tsPS0R	Default Response Set	Anonymous				0	25APR13:22:43:00	25APR13:22:53:00	1	991870c505f823cf3de399a53c7cc2fa	1		1	1	38	2	2	3	3	3	3	3	3	3	2	2	2	1	1	31.051	31.051	31.055	1	4	3	4	4	2	2	2	4	4	4	2	2	2	1	2	1
R_9HSChvEGxODVQeV	Default Response Set	Anonymous			71.227.177.136	0	26APR13:02:25:00	26APR13:02:34:00	1	0785bc746d2dba9b55b8b82de9fdd2a8	1		1	1	2	2	2	3	3	3	4	3	3	4	2	2	1	1	1	31.272	31.272	31.288	1	2	3	3	2	3	3	4	4	4	3	1	3	2	1	2	1
R_41QNHcNYuGwfwZ7	Default Response Set	Anonymous			63.153.212.246	0	26APR13:13:29:00	26APR13:13:37:00	1	6cd2938a431b1d59ada8aae9711f8412	1		1	1	4	2	2	3	4	4	4	2	1	1	2	2	2	1	1	43.959	43.959	43.963	1	4	3	4	4	2	1	2	2	2	4	2	3	2	1	1	2
R_6JOd7yEZJjiGcrH	Default Response Set	Anonymous			96.233.255.203	0	26APR13:13:39:00	26APR13:13:53:00	1	f4088d079b3b8bb916eebfb84e50fcb5	1		1	1	41	2	2	3	4	4	4	3	2	2	2	2	2	1	1	45.58	45.58	45.586	1	4	4	4	4	2	2	2	2	2	3	3	4	3	1	2	1
R_7TF9LIlKrEdz9el	Default Response Set	Anonymous			74.89.70.132	0	26APR13:14:46:00	26APR13:14:59:00	1	7d7de18d212063ee57893f34d4c1bf60	1		1	1	7	1	2	3	3	4	3	3	4	3	2	2	2	1	1	1.132	36.157	36.171	3	5	4	4	4	3	2	2	5	5	5	2	2	2	1	1	1
R_b2b93Tkw8uaVqrb	Default Response Set	Anonymous			174.32.173.79	0	26APR13:15:18:00	26APR13:15:31:00	1	1b4f02405eeda7b1ea74360988bb2175	1		1	1	20	2	2	3	1	1	5	5	5	5	1	1	2	1	1	52.151	52.151	52.157	1	5	3	1	1	5	5	5	5	5	5	1	1	1	1	1	1
R_da6RSe9q5EqmOBD	Default Response Set	Anonymous			50.11.219.8	0	26APR13:15:13:00	26APR13:15:32:00	1	68944b4ecc1a1494400d4d0f07f6bbb6	1		1	1	4	2	2	3	4	4	5	5	4	3	1	2	1	1	1	155.898	155.898	155.901	1	4	4	4	4	4	4	4	5	5	4	3	3	3	1	1	1
R_8IlQyEvztaYfe4t	Default Response Set	Anonymous			98.145.31.240	0	26APR13:15:27:00	26APR13:15:34:00	1	739335459321dd7a6611061fc328ad7a	1		1	1	7	2	2	3	3	3	3	3	2	3	2	1	2	1	1	40.225	41.645	41.649	2	3	3	3	3	3	3	4	2	2	3	2	3	3	1	2	2
R_6EEWUmDnbptoDCl	Default Response Set	Anonymous			66.177.97.210	0	26APR13:16:08:00	26APR13:16:16:00	1	a2ee0bf3e90cb4a00ac21fdcdd9784c4	1		1	1	3	2	2	3	4	4	4	2	3	2	1	1	2	1	1	52.814	52.814	52.818	1	4	4	4	3	5	3	2	2	3	4	4	4	3	2	1	2
R_bkg9xwcw2NIg49T	Default Response Set	Anonymous			24.88.92.224	0	26APR13:17:57:00	26APR13:18:06:00	1	d0701223c4584ea8eb17f9ac825b2c84	1		1	1	27	2	2	3	4	4	3	3	1	1	2	2	2	1	1	32.189	32.189	32.202	1	5	5	5	5	1	1	1	3	3	3	2	3	1	2	2	2
R_4SjxOpPrKL4gVGB	Default Response Set	Anonymous			96.241.177.23	0	26APR13:21:56:00	26APR13:22:11:00	1	efd6fec12ab074e2006734ca301ba312	1		1	1	8	2	2	3	2	2	4	4	3	3	2	1	1	1	1	53.208	53.208	53.211	1	5	1	1	1	1	1	1	5	1	4	1	4	1	1	1	2
R_85QDliJEwLIP47b	Default Response Set	Anonymous			67.173.153.213	0	26APR13:23:40:00	26APR13:23:51:00	1	bd7d2e7d82ce95d5ae71d8585f28223c	1		1	1	9	2	2	3	2	2	5	5	5	5	1	2	2	1	1	34.292	34.292	34.296	1	1	1	2	1	5	5	5	3	3	3	4	4	3	1	1	2
R_cZ7J4tFdDgBko3b	Default Response Set	Anonymous			71.10.174.239	0	27APR13:11:37:00	27APR13:11:51:00	1	e9979fb0a3797b19377352050e36f295	1		1	1	18	2	2	3	2	2	3	4	3	3	2	2	1	1	1	56.231	56.231	56.27	1	4	4	4	4	2	2	3	1	4	3	3	2	1	1	1	1
R_8q3VmAiXfHLRX8h	Default Response Set	Anonymous				0	27APR13:12:30:00	27APR13:12:42:00	1	0537c78ace1891fff226c2f14ea3267f	1		1	1	4	2	2	3	1	1	1	5	5	3	2	2	1	1	1	34.93	39.065	39.068	2	5	1	1	1	4	4	3	3	2	3	4	5	3	1	1	2
R_1Idqo5pPF9mXSBv	Default Response Set	Anonymous				0	27APR13:12:32:00	27APR13:12:46:00	1	7862bb736dde46b14cfb7d3a7b3fa431	1		1	1	10	2	2	3	2	1	3	3	3	3	2	2	1	1	1	43.297	43.297	43.304	1	5	3	4	4	2	1	2	4	5	4	2	4	2	1	1	1
[truncated: 73 more columns]
